# Supplementary material for: 3,3′′-Bis(9-hy­droxy­fluoren-9-yl)-1,1′:3′,1′′-terphen­yl
Source: Acta Crystallogr Sect E Struct Rep Online. 2013 Sep 7;69(Pt 10):o1514–5. doi: 10.1107/S1600536813024033 (PMC3790384; doi:10.1107/S1600536813024033)
Supplement: Supplementary file 1 [file e-69-o1514-sup1.cif]

##############################################################################
#                                                                            #
# This CIF contains the data in a paper accepted for publication in          #
# Acta Crystallographica Section E. It conforms to the requirements of       #
# Notes for Authors for Acta Crystallographica Section E, and has been       #
# peer reviewed under the auspices of the IUCr Commission on Journals.       #
#                                                                            #
# Full details of the Crystallographic Information File format               #
# are given in the paper "The Crystallographic Information File (CIF):       #
# a New Standard Archive File for Crystallography" by S. R. Hall, F. H.      #
# Allen and I. D. Brown [Acta Cryst. (1991), A47, 655-685].                  #
#                                                                            #
# The current version of the core CIF dictionary is obtainable from          #
# ftp://ftp.iucr.org/pub/cif_core.dic.                                       #
#                                                                            #
# Software is freely available for graphical display of the structure(s)     #
# in this CIF. For information consult the CIF software page                 #
# http://www.iucr.org/resources/cif/software.                                #
#                                                                            #
# This file may be used for bona fide research purposes within the           #
# scientific community so long as proper attribution is given to the journal # 
# article from which it was obtained.                                        #
#                                                                            #
##############################################################################
data_I
_audit_creation_method     'SHELXL97'
_chemical_name_systematic
;
3,3''-Bis(9-hydroxyfluoren-9-yl)-1,1':3',1''-terphenyl
;
_chemical_name_common     ?
_chemical_formula_moiety     'C44 H30 O2'
_chemical_formula_sum     'C44 H30 O2'
_chemical_formula_iupac     'C44 H30 O2'
_chemical_formula_weight     590.68
_chemical_melting_point_gt     485
_chemical_melting_point_lt     487
_symmetry_cell_setting     triclinic
_symmetry_space_group_name_H-M     'P -1'
_symmetry_space_group_name_Hall     '-P 1'
loop_
    _symmetry_equiv_pos_as_xyz
    'x, y, z'
    '-x, -y, -z'
_cell_length_a     11.2292(3)
_cell_length_b     12.4823(3)
_cell_length_c     24.4440(5)
_cell_angle_alpha     76.0700(10)
_cell_angle_beta     78.0800(10)
_cell_angle_gamma     66.9170(10)
_cell_volume     3034.99(13)
_cell_formula_units_Z     4
_cell_measurement_reflns_used     9885
_cell_measurement_theta_min     2.28
_cell_measurement_theta_max     28.35
_cell_measurement_temperature     150(2)
_exptl_crystal_description     'irregular'
_exptl_crystal_colour     'colourless'
_exptl_crystal_size_max     0.32
_exptl_crystal_size_mid     0.18
_exptl_crystal_size_min     0.06
_exptl_crystal_density_diffrn     1.293
_exptl_crystal_density_meas     ?
_exptl_crystal_density_method     'not measured'
_exptl_crystal_F_000     1240
_exptl_absorpt_coefficient_mu     0.078
_exptl_absorpt_correction_type     none
_exptl_absorpt_process_details     ?
_exptl_absorpt_correction_T_min     ?
_exptl_absorpt_correction_T_max     ?
_exptl_special_details     ?
_diffrn_ambient_temperature     150(2)
_diffrn_radiation_type     'MoK\a'
_diffrn_radiation_wavelength     0.71073
_diffrn_radiation_source     'fine-focus sealed tube'
_diffrn_radiation_monochromator     'graphite'
_diffrn_measurement_device_type     'Bruker X8 APEXII CCD'
_diffrn_measurement_method     '\f- and \w-scans'
_diffrn_detector_area_resol_mean     ?
_diffrn_reflns_number     55787
_diffrn_reflns_av_R_equivalents     0.0350
_diffrn_reflns_av_sigmaI/netI     0.0397
_diffrn_reflns_theta_min     0.87
_diffrn_reflns_theta_max     27.40
_diffrn_reflns_theta_full     27.40
_diffrn_measured_fraction_theta_max     0.999
_diffrn_measured_fraction_theta_full     0.999
_diffrn_reflns_limit_h_min     -14
_diffrn_reflns_limit_h_max     14
_diffrn_reflns_limit_k_min     -16
_diffrn_reflns_limit_k_max     16
_diffrn_reflns_limit_l_min     -31
_diffrn_reflns_limit_l_max     31
_diffrn_standards_number     ?
_diffrn_standards_interval_count     ?
_diffrn_standards_interval_time     ?
_refine_special_details
;
 Refinement of <i>F</i>^2^ against ALL reflections. The weighted
 <i>R</i>-factor <i>wR</i> and goodness of fit <i>S</i> are based on
 <i>F</i>^2^, conventional <i>R</i>-factors <i>R</i> are based on <i>F</i>,
 with <i>F</i> set to zero for negative <i>F</i>^2^. The threshold expression
 of <i>F</i>^2^ > \s(<i>F</i>^2^) is used only for calculating
 <i>R</i>-factors(gt) <i>etc</i>. and is not relevant to the choice of
 reflections for refinement. <i>R</i>-factors based on <i>F</i>^2^ are
 statistically about twice as large as those based on <i>F</i>, and
 <i>R</i>-factors based on ALL data will be even larger. The bond lengths
 of the hydroxy groups (O1--H1, O2--H2, O1A--H1A, O2A--H2A) were restraint
 to target values of 0.84(1)\%.
;
_reflns_number_total     13774
_reflns_number_gt     9930
_reflns_threshold_expression     I>2\s(I)
_refine_ls_structure_factor_coef     Fsqd
_refine_ls_matrix_type     full
_refine_ls_R_factor_all     0.0705
_refine_ls_R_factor_gt     0.0439
_refine_ls_wR_factor_gt     0.0965
_refine_ls_wR_factor_ref     0.1088
_refine_ls_goodness_of_fit_ref     1.028
_refine_ls_restrained_S_all     1.029
_refine_ls_number_reflns     13774
_refine_ls_number_parameters     845
_refine_ls_number_restraints     4
_refine_ls_hydrogen_treatment     mixed
_refine_ls_weighting_scheme     calc
_refine_ls_weighting_details
         'calc w=1/[\s^2^(Fo^2^)+(0.0457P)^2^+0.7340P] where P=(Fo^2^+2Fc^2^)/3'
_atom_sites_solution_hydrogens     geom
_atom_sites_solution_primary     direct
_atom_sites_solution_secondary     difmap
_refine_ls_shift/su_max     0.000
_refine_ls_shift/su_mean     0.000
_refine_diff_density_max     0.242
_refine_diff_density_min     -0.221
_refine_ls_extinction_method     'none'
_refine_ls_extinction_coef     ?
loop_
    _atom_type_symbol
    _atom_type_description
    _atom_type_scat_dispersion_real
    _atom_type_scat_dispersion_imag
    _atom_type_scat_source
    'C' 'C' 0.0033 0.0016
                         'International Tables Vol C Tables 4.2.6.8 and 6.1.1.4'
    'H' 'H' 0.0000 0.0000
                         'International Tables Vol C Tables 4.2.6.8 and 6.1.1.4'
    'O' 'O' 0.0106 0.0060
                         'International Tables Vol C Tables 4.2.6.8 and 6.1.1.4'
_computing_data_collection     '<i>APEX2</i> (Bruker, 2007)'
_computing_cell_refinement     '<i>SAINT</i> (Bruker, 2007)'
_computing_data_reduction     '<i>SAINT</i> (Bruker, 2007)'
_computing_structure_solution     '<i>SHELXS97</i> (Sheldrick, 2008)'
_computing_structure_refinement     '<i>SHELXL97</i> (Sheldrick, 2008)'
_computing_molecular_graphics     '<i>ORTEP-3 for Windows</i> (Farrugia, 2012)'
_computing_publication_material     '<i>SHELXTL</i> (Sheldrick, 2008)'
loop_
    _atom_site_type_symbol
    _atom_site_label
    _atom_site_fract_x
    _atom_site_fract_y
    _atom_site_fract_z
    _atom_site_U_iso_or_equiv
    _atom_site_adp_type
    _atom_site_calc_flag
    _atom_site_refinement_flags
    _atom_site_occupancy
    _atom_site_symmetry_multiplicity
    _atom_site_disorder_assembly
    _atom_site_disorder_group
    O O1 0.94347(11) 0.99066(10) 0.89442(4) 0.0298(2) Uani d D 1 1 . .
    H H1 0.9865(18) 1.0357(15) 0.8911(8) 0.058(6) Uiso d D 1 1 . .
    O O2 -0.06412(10) 0.85199(9) 1.09227(4) 0.0270(2) Uani d D 1 1 . .
    H H2 -0.1445(10) 0.8725(18) 1.0921(9) 0.058(6) Uiso d D 1 1 . .
    C C1 1.12300(14) 0.86200(13) 0.83697(6) 0.0271(3) Uani d . 1 1 . .
    C C2 1.19755(16) 0.77159(15) 0.87461(8) 0.0379(4) Uani d . 1 1 . .
    H H2AA 1.1594 0.7462 0.9114 0.045 Uiso calc R 1 1 . .
    C C3 1.33026(18) 0.71841(17) 0.85737(10) 0.0499(5) Uani d . 1 1 . .
    H H3 1.3832 0.6555 0.8826 0.060 Uiso calc R 1 1 . .
    C C4 1.38572(17) 0.75594(18) 0.80409(10) 0.0503(5) Uani d . 1 1 . .
    H H4 1.4764 0.7183 0.7932 0.060 Uiso calc R 1 1 . .
    C C5 1.31174(17) 0.84740(17) 0.76627(8) 0.0420(4) Uani d . 1 1 . .
    H H5 1.3508 0.8731 0.7297 0.050 Uiso calc R 1 1 . .
    C C6 1.17897(15) 0.90096(14) 0.78287(7) 0.0299(3) Uani d . 1 1 . .
    C C7 1.07732(15) 0.99960(14) 0.75333(6) 0.0292(3) Uani d . 1 1 . .
    C C8 1.08036(19) 1.06728(16) 0.69911(7) 0.0415(4) Uani d . 1 1 . .
    H H8 1.1594 1.0530 0.6739 0.050 Uiso calc R 1 1 . .
    C C9 0.9664(2) 1.15561(17) 0.68269(7) 0.0459(5) Uani d . 1 1 . .
    H H9 0.9676 1.2022 0.6457 0.055 Uiso calc R 1 1 . .
    C C10 0.85090(19) 1.17759(15) 0.71886(8) 0.0421(4) Uani d . 1 1 . .
    H H10 0.7740 1.2392 0.7066 0.051 Uiso calc R 1 1 . .
    C C11 0.84615(16) 1.11050(14) 0.77289(7) 0.0323(4) Uani d . 1 1 . .
    H H11 0.7666 1.1248 0.7977 0.039 Uiso calc R 1 1 . .
    C C12 0.95974(15) 1.02239(13) 0.78973(6) 0.0255(3) Uani d . 1 1 . .
    C C13 0.97803(14) 0.93475(13) 0.84594(6) 0.0238(3) Uani d . 1 1 . .
    C C14 0.88925(13) 0.86512(12) 0.85287(6) 0.0218(3) Uani d . 1 1 . .
    C C15 0.92373(14) 0.77027(13) 0.82483(6) 0.0247(3) Uani d . 1 1 . .
    H H15 1.0080 0.7427 0.8040 0.030 Uiso calc R 1 1 . .
    C C16 0.83589(14) 0.71609(13) 0.82719(6) 0.0251(3) Uani d . 1 1 . .
    H H16 0.8600 0.6519 0.8077 0.030 Uiso calc R 1 1 . .
    C C17 0.71268(14) 0.75488(12) 0.85783(6) 0.0234(3) Uani d . 1 1 . .
    H H17 0.6525 0.7179 0.8588 0.028 Uiso calc R 1 1 . .
    C C18 0.67726(13) 0.84809(12) 0.88717(5) 0.0210(3) Uani d . 1 1 . .
    C C19 0.76591(13) 0.90268(12) 0.88367(6) 0.0218(3) Uani d . 1 1 . .
    H H19 0.7416 0.9674 0.9028 0.026 Uiso calc R 1 1 . .
    C C20 0.54817(13) 0.88801(12) 0.92254(6) 0.0216(3) Uani d . 1 1 . .
    C C21 0.48126(14) 1.00700(13) 0.92661(6) 0.0243(3) Uani d . 1 1 . .
    H H21 0.5180 1.0644 0.9066 0.029 Uiso calc R 1 1 . .
    C C22 0.36119(14) 1.04162(13) 0.95977(6) 0.0258(3) Uani d . 1 1 . .
    H H22 0.3158 1.1229 0.9620 0.031 Uiso calc R 1 1 . .
    C C23 0.30668(14) 0.95900(13) 0.98970(6) 0.0251(3) Uani d . 1 1 . .
    H H23 0.2240 0.9842 1.0120 0.030 Uiso calc R 1 1 . .
    C C24 0.37232(13) 0.83886(13) 0.98735(6) 0.0223(3) Uani d . 1 1 . .
    C C25 0.49253(14) 0.80609(13) 0.95310(6) 0.0230(3) Uani d . 1 1 . .
    H H25 0.5379 0.7249 0.9506 0.028 Uiso calc R 1 1 . .
    C C26 0.32002(13) 0.74718(13) 1.02154(6) 0.0224(3) Uani d . 1 1 . .
    C C27 0.40254(14) 0.63031(13) 1.03636(6) 0.0252(3) Uani d . 1 1 . .
    H H27 0.4936 0.6085 1.0242 0.030 Uiso calc R 1 1 . .
    C C28 0.35372(14) 0.54571(13) 1.06855(6) 0.0258(3) Uani d . 1 1 . .
    H H28 0.4110 0.4659 1.0772 0.031 Uiso calc R 1 1 . .
    C C29 0.22209(14) 0.57635(13) 1.08829(6) 0.0242(3) Uani d . 1 1 . .
    H H29 0.1893 0.5178 1.1105 0.029 Uiso calc R 1 1 . .
    C C30 0.13789(13) 0.69292(12) 1.07553(6) 0.0215(3) Uani d . 1 1 . .
    C C31 0.18631(14) 0.77647(13) 1.04124(6) 0.0224(3) Uani d . 1 1 . .
    H H31 0.1279 0.8551 1.0308 0.027 Uiso calc R 1 1 . .
    C C32 -0.00592(13) 0.72451(12) 1.09871(6) 0.0225(3) Uani d . 1 1 . .
    C C33 -0.07417(13) 0.67342(13) 1.06951(6) 0.0241(3) Uani d . 1 1 . .
    C C34 -0.08402(15) 0.69123(14) 1.01235(6) 0.0303(3) Uani d . 1 1 . .
    H H34 -0.0481 0.7430 0.9855 0.036 Uiso calc R 1 1 . .
    C C35 -0.14767(16) 0.63166(15) 0.99506(7) 0.0375(4) Uani d . 1 1 . .
    H H35 -0.1549 0.6423 0.9559 0.045 Uiso calc R 1 1 . .
    C C36 -0.20056(17) 0.55699(16) 1.03447(8) 0.0424(4) Uani d . 1 1 . .
    H H36 -0.2440 0.5173 1.0219 0.051 Uiso calc R 1 1 . .
    C C37 -0.19141(16) 0.53890(15) 1.09183(8) 0.0370(4) Uani d . 1 1 . .
    H H37 -0.2283 0.4877 1.1186 0.044 Uiso calc R 1 1 . .
    C C38 -0.12712(14) 0.59729(13) 1.10932(6) 0.0266(3) Uani d . 1 1 . .
    C C39 -0.09714(14) 0.59233(13) 1.16595(6) 0.0259(3) Uani d . 1 1 . .
    C C40 -0.12494(16) 0.52828(14) 1.21874(7) 0.0331(4) Uani d . 1 1 . .
    H H40 -0.1745 0.4796 1.2228 0.040 Uiso calc R 1 1 . .
    C C41 -0.07897(17) 0.53695(15) 1.26528(7) 0.0371(4) Uani d . 1 1 . .
    H H41 -0.0965 0.4931 1.3015 0.044 Uiso calc R 1 1 . .
    C C42 -0.00772(17) 0.60871(15) 1.25964(7) 0.0360(4) Uani d . 1 1 . .
    H H42 0.0231 0.6134 1.2920 0.043 Uiso calc R 1 1 . .
    C C43 0.01929(15) 0.67407(14) 1.20693(6) 0.0293(3) Uani d . 1 1 . .
    H H43 0.0679 0.7235 1.2031 0.035 Uiso calc R 1 1 . .
    C C44 -0.02603(13) 0.66525(12) 1.16066(6) 0.0232(3) Uani d . 1 1 . .
    O O1A 1.41120(11) 0.32518(9) 0.59705(5) 0.0357(3) Uani d D 1 1 . .
    H H1A 1.4660(16) 0.3507(17) 0.6037(8) 0.055(6) Uiso d D 1 1 . .
    O O2A 0.44394(10) 0.54003(10) 0.39659(5) 0.0293(2) Uani d D 1 1 . .
    H H2A 0.3615(10) 0.5663(18) 0.3979(9) 0.068(7) Uiso d D 1 1 . .
    C C1A 1.44187(15) 0.15094(13) 0.67427(6) 0.0257(3) Uani d . 1 1 . .
    C C2A 1.32848(16) 0.17143(14) 0.71175(7) 0.0331(4) Uani d . 1 1 . .
    H H2AB 1.2472 0.2245 0.6997 0.040 Uiso calc R 1 1 . .
    C C3A 1.33615(18) 0.11247(16) 0.76755(7) 0.0417(4) Uani d . 1 1 . .
    H H3A 1.2595 0.1261 0.7943 0.050 Uiso calc R 1 1 . .
    C C4A 1.45487(19) 0.03382(17) 0.78450(7) 0.0443(4) Uani d . 1 1 . .
    H H4A 1.4580 -0.0072 0.8226 0.053 Uiso calc R 1 1 . .
    C C5A 1.56883(17) 0.01375(15) 0.74710(7) 0.0369(4) Uani d . 1 1 . .
    H H5A 1.6499 -0.0396 0.7593 0.044 Uiso calc R 1 1 . .
    C C6A 1.56194(15) 0.07326(13) 0.69149(6) 0.0269(3) Uani d . 1 1 . .
    C C7A 1.66334(14) 0.07059(12) 0.64249(6) 0.0261(3) Uani d . 1 1 . .
    C C8A 1.79803(15) 0.01418(14) 0.63803(7) 0.0332(4) Uani d . 1 1 . .
    H H8A 1.8391 -0.0360 0.6700 0.040 Uiso calc R 1 1 . .
    C C9A 1.87136(16) 0.03244(15) 0.58611(8) 0.0387(4) Uani d . 1 1 . .
    H H9A 1.9636 -0.0055 0.5825 0.046 Uiso calc R 1 1 . .
    C C10A 1.81221(17) 0.10512(15) 0.53940(8) 0.0379(4) Uani d . 1 1 . .
    H H10A 1.8642 0.1163 0.5041 0.045 Uiso calc R 1 1 . .
    C C11A 1.67762(16) 0.16195(14) 0.54350(7) 0.0336(4) Uani d . 1 1 . .
    H H11A 1.6372 0.2126 0.5115 0.040 Uiso calc R 1 1 . .
    C C12A 1.60384(15) 0.14348(13) 0.59493(6) 0.0268(3) Uani d . 1 1 . .
    C C13A 1.45695(14) 0.19901(12) 0.61050(6) 0.0263(3) Uani d . 1 1 . .
    C C14A 1.37525(14) 0.15922(13) 0.58288(6) 0.0250(3) Uani d . 1 1 . .
    C C15A 1.41270(16) 0.04087(14) 0.57924(7) 0.0331(4) Uani d . 1 1 . .
    H H15A 1.4936 -0.0144 0.5909 0.040 Uiso calc R 1 1 . .
    C C16A 1.33264(16) 0.00314(14) 0.55870(7) 0.0358(4) Uani d . 1 1 . .
    H H16A 1.3590 -0.0779 0.5562 0.043 Uiso calc R 1 1 . .
    C C17A 1.21453(15) 0.08276(13) 0.54183(6) 0.0298(3) Uani d . 1 1 . .
    H H17A 1.1602 0.0561 0.5278 0.036 Uiso calc R 1 1 . .
    C C18A 1.17481(14) 0.20167(13) 0.54526(6) 0.0237(3) Uani d . 1 1 . .
    C C19A 1.25665(14) 0.23819(13) 0.56608(6) 0.0244(3) Uani d . 1 1 . .
    H H19A 1.2304 0.3191 0.5688 0.029 Uiso calc R 1 1 . .
    C C20A 1.04741(14) 0.28872(12) 0.52785(6) 0.0229(3) Uani d . 1 1 . .
    C C21A 0.97615(14) 0.38363(13) 0.55611(6) 0.0250(3) Uani d . 1 1 . .
    H H21A 1.0091 0.3934 0.5867 0.030 Uiso calc R 1 1 . .
    C C22A 0.85781(14) 0.46352(13) 0.53978(6) 0.0270(3) Uani d . 1 1 . .
    H H22A 0.8099 0.5281 0.5592 0.032 Uiso calc R 1 1 . .
    C C23A 0.80815(14) 0.45033(13) 0.49536(6) 0.0254(3) Uani d . 1 1 . .
    H H23A 0.7262 0.5056 0.4849 0.030 Uiso calc R 1 1 . .
    C C24A 0.87711(14) 0.35678(12) 0.46593(6) 0.0228(3) Uani d . 1 1 . .
    C C25A 0.99691(14) 0.27705(12) 0.48319(6) 0.0231(3) Uani d . 1 1 . .
    H H25A 1.0454 0.2127 0.4637 0.028 Uiso calc R 1 1 . .
    C C26A 0.82490(14) 0.34188(12) 0.41805(6) 0.0231(3) Uani d . 1 1 . .
    C C27A 0.90496(14) 0.27128(13) 0.37860(6) 0.0271(3) Uani d . 1 1 . .
    H H27A 0.9951 0.2310 0.3823 0.032 Uiso calc R 1 1 . .
    C C28A 0.85477(15) 0.25912(14) 0.33404(6) 0.0305(3) Uani d . 1 1 . .
    H H28A 0.9100 0.2081 0.3085 0.037 Uiso calc R 1 1 . .
    C C29A 0.72513(15) 0.32066(13) 0.32662(6) 0.0286(3) Uani d . 1 1 . .
    H H29A 0.6920 0.3138 0.2954 0.034 Uiso calc R 1 1 . .
    C C30A 0.64318(14) 0.39281(13) 0.36500(6) 0.0239(3) Uani d . 1 1 . .
    C C31A 0.69259(14) 0.40052(13) 0.41083(6) 0.0239(3) Uani d . 1 1 . .
    H H31A 0.6355 0.4466 0.4380 0.029 Uiso calc R 1 1 . .
    C C32A 0.50106(14) 0.46201(13) 0.35537(6) 0.0250(3) Uani d . 1 1 . .
    C C33A 0.42463(14) 0.38268(13) 0.35927(7) 0.0277(3) Uani d . 1 1 . .
    C C34A 0.40304(16) 0.29852(14) 0.40431(8) 0.0376(4) Uani d . 1 1 . .
    H H34A 0.4390 0.2827 0.4386 0.045 Uiso calc R 1 1 . .
    C C35A 0.32739(18) 0.23747(16) 0.39831(10) 0.0502(5) Uani d . 1 1 . .
    H H35A 0.3107 0.1799 0.4290 0.060 Uiso calc R 1 1 . .
    C C36A 0.27647(19) 0.25950(18) 0.34843(11) 0.0563(6) Uani d . 1 1 . .
    H H36A 0.2264 0.2159 0.3450 0.068 Uiso calc R 1 1 . .
    C C37A 0.29705(17) 0.34435(17) 0.30308(9) 0.0482(5) Uani d . 1 1 . .
    H H37A 0.2609 0.3597 0.2689 0.058 Uiso calc R 1 1 . .
    C C38A 0.37171(15) 0.40635(14) 0.30880(7) 0.0317(4) Uani d . 1 1 . .
    C C39A 0.41085(15) 0.49906(14) 0.26875(7) 0.0309(4) Uani d . 1 1 . .
    C C40A 0.38515(18) 0.55247(16) 0.21365(7) 0.0427(4) Uani d . 1 1 . .
    H H40A 0.3326 0.5311 0.1956 0.051 Uiso calc R 1 1 . .
    C C41A 0.4372(2) 0.63715(17) 0.18554(7) 0.0487(5) Uani d . 1 1 . .
    H H41A 0.4207 0.6738 0.1476 0.058 Uiso calc R 1 1 . .
    C C42A 0.51331(19) 0.66985(15) 0.21146(7) 0.0437(4) Uani d . 1 1 . .
    H H42A 0.5478 0.7287 0.1914 0.052 Uiso calc R 1 1 . .
    C C43A 0.53934(16) 0.61658(14) 0.26691(7) 0.0330(4) Uani d . 1 1 . .
    H H43A 0.5918 0.6382 0.2849 0.040 Uiso calc R 1 1 . .
    C C44A 0.48756(14) 0.53195(13) 0.29503(6) 0.0264(3) Uani d . 1 1 . .
loop_
    _atom_site_aniso_label
    _atom_site_aniso_U_11
    _atom_site_aniso_U_22
    _atom_site_aniso_U_33
    _atom_site_aniso_U_12
    _atom_site_aniso_U_13
    _atom_site_aniso_U_23
    O1 0.0302(6) 0.0376(6) 0.0289(6) -0.0191(5) 0.0048(4) -0.0144(5)
    O2 0.0185(5) 0.0238(6) 0.0369(6) -0.0063(5) -0.0019(4) -0.0056(4)
    C1 0.0208(7) 0.0281(8) 0.0360(8) -0.0108(6) -0.0019(6) -0.0102(6)
    C2 0.0293(9) 0.0366(9) 0.0495(10) -0.0126(8) -0.0115(8) -0.0043(8)
    C3 0.0309(10) 0.0397(11) 0.0808(15) -0.0065(8) -0.0203(10) -0.0131(10)
    C4 0.0204(9) 0.0529(12) 0.0846(15) -0.0093(9) 0.0009(9) -0.0382(11)
    C5 0.0292(9) 0.0527(11) 0.0533(11) -0.0201(9) 0.0110(8) -0.0305(9)
    C6 0.0240(8) 0.0346(9) 0.0387(9) -0.0160(7) 0.0050(6) -0.0184(7)
    C7 0.0325(9) 0.0355(9) 0.0278(8) -0.0216(7) 0.0033(6) -0.0102(6)
    C8 0.0532(12) 0.0542(11) 0.0298(9) -0.0374(10) 0.0058(8) -0.0089(8)
    C9 0.0715(14) 0.0488(11) 0.0296(9) -0.0393(11) -0.0130(9) 0.0066(8)
    C10 0.0546(12) 0.0328(9) 0.0449(10) -0.0204(9) -0.0213(9) 0.0028(8)
    C11 0.0318(9) 0.0283(8) 0.0389(9) -0.0133(7) -0.0058(7) -0.0041(7)
    C12 0.0279(8) 0.0254(8) 0.0273(7) -0.0146(7) -0.0010(6) -0.0056(6)
    C13 0.0205(7) 0.0258(8) 0.0254(7) -0.0088(6) 0.0002(6) -0.0070(6)
    C14 0.0202(7) 0.0225(7) 0.0216(7) -0.0082(6) -0.0021(5) -0.0014(5)
    C15 0.0194(7) 0.0283(8) 0.0239(7) -0.0075(6) 0.0018(6) -0.0059(6)
    C16 0.0263(8) 0.0244(8) 0.0250(7) -0.0086(6) -0.0011(6) -0.0075(6)
    C17 0.0228(7) 0.0256(8) 0.0229(7) -0.0110(6) -0.0029(6) -0.0023(6)
    C18 0.0191(7) 0.0223(7) 0.0187(6) -0.0061(6) -0.0028(5) 0.0001(5)
    C19 0.0223(7) 0.0207(7) 0.0220(7) -0.0081(6) -0.0021(5) -0.0032(5)
    C20 0.0184(7) 0.0259(8) 0.0204(7) -0.0077(6) -0.0023(5) -0.0045(6)
    C21 0.0224(7) 0.0268(8) 0.0249(7) -0.0113(6) -0.0027(6) -0.0026(6)
    C22 0.0218(7) 0.0235(8) 0.0294(8) -0.0047(6) -0.0040(6) -0.0053(6)
    C23 0.0183(7) 0.0304(8) 0.0246(7) -0.0067(6) -0.0004(6) -0.0069(6)
    C24 0.0183(7) 0.0275(8) 0.0212(7) -0.0084(6) -0.0026(5) -0.0044(6)
    C25 0.0204(7) 0.0241(7) 0.0239(7) -0.0074(6) -0.0017(6) -0.0055(6)
    C26 0.0206(7) 0.0270(8) 0.0198(7) -0.0084(6) -0.0016(5) -0.0057(6)
    C27 0.0170(7) 0.0306(8) 0.0253(7) -0.0064(6) -0.0005(6) -0.0058(6)
    C28 0.0224(7) 0.0239(8) 0.0268(7) -0.0037(6) -0.0034(6) -0.0042(6)
    C29 0.0236(7) 0.0253(8) 0.0237(7) -0.0103(6) -0.0018(6) -0.0028(6)
    C30 0.0187(7) 0.0267(8) 0.0203(7) -0.0089(6) -0.0019(5) -0.0057(6)
    C31 0.0199(7) 0.0229(7) 0.0228(7) -0.0057(6) -0.0022(5) -0.0050(6)
    C32 0.0189(7) 0.0212(7) 0.0260(7) -0.0061(6) -0.0021(6) -0.0042(6)
    C33 0.0162(7) 0.0239(8) 0.0299(8) -0.0034(6) -0.0032(6) -0.0070(6)
    C34 0.0233(8) 0.0306(8) 0.0317(8) -0.0020(7) -0.0064(6) -0.0067(6)
    C35 0.0307(9) 0.0405(10) 0.0401(9) -0.0013(8) -0.0155(7) -0.0154(8)
    C36 0.0305(9) 0.0443(10) 0.0606(12) -0.0096(8) -0.0159(8) -0.0223(9)
    C37 0.0285(9) 0.0357(9) 0.0513(10) -0.0148(7) -0.0034(7) -0.0117(8)
    C38 0.0183(7) 0.0271(8) 0.0344(8) -0.0071(6) -0.0011(6) -0.0092(6)
    C39 0.0181(7) 0.0242(8) 0.0325(8) -0.0058(6) 0.0026(6) -0.0078(6)
    C40 0.0288(8) 0.0286(8) 0.0372(9) -0.0119(7) 0.0080(7) -0.0050(7)
    C41 0.0394(10) 0.0331(9) 0.0283(8) -0.0093(8) 0.0058(7) -0.0017(7)
    C42 0.0389(10) 0.0383(9) 0.0256(8) -0.0078(8) -0.0032(7) -0.0075(7)
    C43 0.0268(8) 0.0318(8) 0.0295(8) -0.0100(7) -0.0019(6) -0.0080(6)
    C44 0.0172(7) 0.0235(7) 0.0261(7) -0.0052(6) 0.0005(6) -0.0054(6)
    O1A 0.0337(6) 0.0204(6) 0.0557(7) -0.0077(5) -0.0239(6) 0.0004(5)
    O2A 0.0193(6) 0.0333(6) 0.0350(6) -0.0042(5) -0.0057(5) -0.0129(5)
    C1A 0.0265(8) 0.0222(7) 0.0322(8) -0.0086(6) -0.0100(6) -0.0068(6)
    C2A 0.0287(8) 0.0328(9) 0.0410(9) -0.0098(7) -0.0058(7) -0.0135(7)
    C3A 0.0424(10) 0.0525(11) 0.0367(9) -0.0228(9) 0.0034(8) -0.0174(8)
    C4A 0.0566(12) 0.0546(12) 0.0278(9) -0.0275(10) -0.0092(8) -0.0022(8)
    C5A 0.0402(10) 0.0379(10) 0.0345(9) -0.0141(8) -0.0168(7) 0.0004(7)
    C6A 0.0282(8) 0.0253(8) 0.0313(8) -0.0096(7) -0.0124(6) -0.0047(6)
    C7A 0.0253(8) 0.0209(7) 0.0352(8) -0.0083(6) -0.0105(6) -0.0046(6)
    C8A 0.0269(8) 0.0263(8) 0.0477(10) -0.0070(7) -0.0141(7) -0.0052(7)
    C9A 0.0253(8) 0.0328(9) 0.0621(12) -0.0123(7) -0.0021(8) -0.0159(8)
    C10A 0.0374(10) 0.0377(10) 0.0445(10) -0.0211(8) 0.0060(8) -0.0145(8)
    C11A 0.0388(10) 0.0325(9) 0.0339(8) -0.0176(8) -0.0076(7) -0.0033(7)
    C12A 0.0269(8) 0.0246(8) 0.0325(8) -0.0103(6) -0.0094(6) -0.0053(6)
    C13A 0.0249(8) 0.0204(7) 0.0338(8) -0.0058(6) -0.0121(6) -0.0023(6)
    C14A 0.0231(7) 0.0259(8) 0.0249(7) -0.0063(6) -0.0086(6) -0.0018(6)
    C15A 0.0278(8) 0.0262(8) 0.0434(9) -0.0007(7) -0.0185(7) -0.0061(7)
    C16A 0.0342(9) 0.0250(8) 0.0504(10) -0.0034(7) -0.0186(8) -0.0118(7)
    C17A 0.0278(8) 0.0308(9) 0.0348(8) -0.0087(7) -0.0120(7) -0.0092(7)
    C18A 0.0221(7) 0.0273(8) 0.0206(7) -0.0072(6) -0.0058(6) -0.0027(6)
    C19A 0.0255(8) 0.0231(7) 0.0243(7) -0.0071(6) -0.0075(6) -0.0025(6)
    C20A 0.0204(7) 0.0246(8) 0.0228(7) -0.0084(6) -0.0051(6) 0.0000(6)
    C21A 0.0252(8) 0.0283(8) 0.0231(7) -0.0107(6) -0.0053(6) -0.0040(6)
    C22A 0.0251(8) 0.0254(8) 0.0275(8) -0.0063(6) -0.0012(6) -0.0062(6)
    C23A 0.0202(7) 0.0250(8) 0.0283(7) -0.0060(6) -0.0057(6) -0.0014(6)
    C24A 0.0200(7) 0.0237(7) 0.0221(7) -0.0070(6) -0.0033(5) -0.0002(6)
    C25A 0.0209(7) 0.0230(7) 0.0248(7) -0.0063(6) -0.0037(6) -0.0049(6)
    C26A 0.0213(7) 0.0223(7) 0.0235(7) -0.0069(6) -0.0055(6) 0.0007(6)
    C27A 0.0199(7) 0.0291(8) 0.0277(8) -0.0042(6) -0.0059(6) -0.0024(6)
    C28A 0.0254(8) 0.0342(9) 0.0280(8) -0.0035(7) -0.0036(6) -0.0106(6)
    C29A 0.0247(8) 0.0334(9) 0.0272(8) -0.0062(7) -0.0081(6) -0.0077(6)
    C30A 0.0208(7) 0.0246(8) 0.0257(7) -0.0077(6) -0.0058(6) -0.0017(6)
    C31A 0.0204(7) 0.0235(7) 0.0251(7) -0.0045(6) -0.0046(6) -0.0036(6)
    C32A 0.0203(7) 0.0250(8) 0.0289(8) -0.0048(6) -0.0059(6) -0.0068(6)
    C33A 0.0165(7) 0.0232(8) 0.0397(9) -0.0023(6) -0.0015(6) -0.0092(6)
    C34A 0.0249(8) 0.0270(9) 0.0502(10) -0.0030(7) 0.0047(7) -0.0061(7)
    C35A 0.0304(10) 0.0282(9) 0.0819(15) -0.0098(8) 0.0161(10) -0.0128(9)
    C36A 0.0318(10) 0.0431(11) 0.1030(18) -0.0191(9) 0.0077(11) -0.0333(12)
    C37A 0.0290(9) 0.0500(12) 0.0758(14) -0.0127(9) -0.0101(9) -0.0295(10)
    C38A 0.0195(8) 0.0298(8) 0.0478(10) -0.0044(7) -0.0079(7) -0.0151(7)
    C39A 0.0239(8) 0.0311(8) 0.0364(8) -0.0012(7) -0.0123(7) -0.0114(7)
    C40A 0.0402(10) 0.0451(11) 0.0404(10) -0.0017(9) -0.0201(8) -0.0140(8)
    C41A 0.0581(12) 0.0435(11) 0.0295(9) 0.0004(10) -0.0147(8) -0.0036(8)
    C42A 0.0510(11) 0.0330(10) 0.0365(9) -0.0087(9) -0.0020(8) -0.0008(7)
    C43A 0.0337(9) 0.0296(9) 0.0355(9) -0.0099(7) -0.0052(7) -0.0073(7)
    C44A 0.0215(7) 0.0246(8) 0.0311(8) -0.0031(6) -0.0082(6) -0.0059(6)
_geom_special_details
;
 All s.u.'s (except the s.u. in the dihedral angle between two l.s. planes)
 are estimated using the full covariance matrix. The cell s.u.'s are taken
 into account individually in the estimation of s.u.'s in distances, angles
 and torsion angles; correlations between s.u.'s in cell parameters are only
 used when they are defined by crystal symmetry. An approximate (isotropic)
 treatment of cell s.u.'s is used for estimating s.u.'s involving l.s.planes.
;
loop_
    _geom_bond_atom_site_label_1
    _geom_bond_atom_site_label_2
    _geom_bond_site_symmetry_2
    _geom_bond_distance
    _geom_bond_publ_flag
    O1 C13 . 1.4276(17) ?
    O1 H1 . 0.855(9) ?
    O2 C32 . 1.4458(17) ?
    O2 H2 . 0.837(9) ?
    C1 C2 . 1.378(2) ?
    C1 C6 . 1.402(2) ?
    C1 C13 . 1.520(2) ?
    C2 C3 . 1.392(2) ?
    C2 H2AA . 0.9500 ?
    C3 C4 . 1.380(3) ?
    C3 H3 . 0.9500 ?
    C4 C5 . 1.383(3) ?
    C4 H4 . 0.9500 ?
    C5 C6 . 1.391(2) ?
    C5 H5 . 0.9500 ?
    C6 C7 . 1.467(2) ?
    C7 C8 . 1.392(2) ?
    C7 C12 . 1.399(2) ?
    C8 C9 . 1.381(3) ?
    C8 H8 . 0.9500 ?
    C9 C10 . 1.380(3) ?
    C9 H9 . 0.9500 ?
    C10 C11 . 1.386(2) ?
    C10 H10 . 0.9500 ?
    C11 C12 . 1.380(2) ?
    C11 H11 . 0.9500 ?
    C12 C13 . 1.531(2) ?
    C13 C14 . 1.522(2) ?
    C14 C19 . 1.3910(19) ?
    C14 C15 . 1.394(2) ?
    C15 C16 . 1.384(2) ?
    C15 H15 . 0.9500 ?
    C16 C17 . 1.390(2) ?
    C16 H16 . 0.9500 ?
    C17 C18 . 1.396(2) ?
    C17 H17 . 0.9500 ?
    C18 C19 . 1.390(2) ?
    C18 C20 . 1.4900(18) ?
    C19 H19 . 0.9500 ?
    C20 C25 . 1.391(2) ?
    C20 C21 . 1.395(2) ?
    C21 C22 . 1.3864(19) ?
    C21 H21 . 0.9500 ?
    C22 C23 . 1.386(2) ?
    C22 H22 . 0.9500 ?
    C23 C24 . 1.397(2) ?
    C23 H23 . 0.9500 ?
    C24 C25 . 1.3984(19) ?
    C24 C26 . 1.489(2) ?
    C25 H25 . 0.9500 ?
    C26 C27 . 1.394(2) ?
    C26 C31 . 1.4056(19) ?
    C27 C28 . 1.382(2) ?
    C27 H27 . 0.9500 ?
    C28 C29 . 1.384(2) ?
    C28 H28 . 0.9500 ?
    C29 C30 . 1.390(2) ?
    C29 H29 . 0.9500 ?
    C30 C31 . 1.3861(19) ?
    C30 C32 . 1.5214(19) ?
    C31 H31 . 0.9500 ?
    C32 C33 . 1.527(2) ?
    C32 C44 . 1.5304(19) ?
    C33 C34 . 1.382(2) ?
    C33 C38 . 1.401(2) ?
    C34 C35 . 1.391(2) ?
    C34 H34 . 0.9500 ?
    C35 C36 . 1.384(3) ?
    C35 H35 . 0.9500 ?
    C36 C37 . 1.384(2) ?
    C36 H36 . 0.9500 ?
    C37 C38 . 1.388(2) ?
    C37 H37 . 0.9500 ?
    C38 C39 . 1.472(2) ?
    C39 C40 . 1.391(2) ?
    C39 C44 . 1.398(2) ?
    C40 C41 . 1.385(2) ?
    C40 H40 . 0.9500 ?
    C41 C42 . 1.385(2) ?
    C41 H41 . 0.9500 ?
    C42 C43 . 1.394(2) ?
    C42 H42 . 0.9500 ?
    C43 C44 . 1.375(2) ?
    C43 H43 . 0.9500 ?
    O1A C13A . 1.4276(18) ?
    O1A H1A . 0.852(9) ?
    O2A C32A . 1.4459(17) ?
    O2A H2A . 0.849(9) ?
    C1A C2A . 1.379(2) ?
    C1A C6A . 1.396(2) ?
    C1A C13A . 1.529(2) ?
    C2A C3A . 1.387(2) ?
    C2A H2AB . 0.9500 ?
    C3A C4A . 1.385(3) ?
    C3A H3A . 0.9500 ?
    C4A C5A . 1.383(2) ?
    C4A H4A . 0.9500 ?
    C5A C6A . 1.385(2) ?
    C5A H5A . 0.9500 ?
    C6A C7A . 1.469(2) ?
    C7A C8A . 1.389(2) ?
    C7A C12A . 1.400(2) ?
    C8A C9A . 1.384(2) ?
    C8A H8A . 0.9500 ?
    C9A C10A . 1.382(2) ?
    C9A H9A . 0.9500 ?
    C10A C11A . 1.389(2) ?
    C10A H10A . 0.9500 ?
    C11A C12A . 1.378(2) ?
    C11A H11A . 0.9500 ?
    C12A C13A . 1.522(2) ?
    C13A C14A . 1.523(2) ?
    C14A C19A . 1.384(2) ?
    C14A C15A . 1.388(2) ?
    C15A C16A . 1.384(2) ?
    C15A H15A . 0.9500 ?
    C16A C17A . 1.383(2) ?
    C16A H16A . 0.9500 ?
    C17A C18A . 1.391(2) ?
    C17A H17A . 0.9500 ?
    C18A C19A . 1.395(2) ?
    C18A C20A . 1.4894(19) ?
    C19A H19A . 0.9500 ?
    C20A C25A . 1.390(2) ?
    C20A C21A . 1.394(2) ?
    C21A C22A . 1.381(2) ?
    C21A H21A . 0.9500 ?
    C22A C23A . 1.388(2) ?
    C22A H22A . 0.9500 ?
    C23A C24A . 1.395(2) ?
    C23A H23A . 0.9500 ?
    C24A C25A . 1.4002(19) ?
    C24A C26A . 1.491(2) ?
    C25A H25A . 0.9500 ?
    C26A C27A . 1.394(2) ?
    C26A C31A . 1.4027(19) ?
    C27A C28A . 1.388(2) ?
    C27A H27A . 0.9500 ?
    C28A C29A . 1.381(2) ?
    C28A H28A . 0.9500 ?
    C29A C30A . 1.392(2) ?
    C29A H29A . 0.9500 ?
    C30A C31A . 1.387(2) ?
    C30A C32A . 1.5248(19) ?
    C31A H31A . 0.9500 ?
    C32A C33A . 1.521(2) ?
    C32A C44A . 1.526(2) ?
    C33A C34A . 1.381(2) ?
    C33A C38A . 1.397(2) ?
    C34A C35A . 1.392(3) ?
    C34A H34A . 0.9500 ?
    C35A C36A . 1.376(3) ?
    C35A H35A . 0.9500 ?
    C36A C37A . 1.387(3) ?
    C36A H36A . 0.9500 ?
    C37A C38A . 1.389(2) ?
    C37A H37A . 0.9500 ?
    C38A C39A . 1.472(2) ?
    C39A C40A . 1.385(2) ?
    C39A C44A . 1.399(2) ?
    C40A C41A . 1.379(3) ?
    C40A H40A . 0.9500 ?
    C41A C42A . 1.385(3) ?
    C41A H41A . 0.9500 ?
    C42A C43A . 1.393(2) ?
    C42A H42A . 0.9500 ?
    C43A C44A . 1.376(2) ?
    C43A H43A . 0.9500 ?
loop_
    _geom_angle_atom_site_label_1
    _geom_angle_atom_site_label_2
    _geom_angle_atom_site_label_3
    _geom_angle_site_symmetry_1
    _geom_angle_site_symmetry_3
    _geom_angle
    _geom_angle_publ_flag
    C13 O1 H1 . . 110.5(14) ?
    C32 O2 H2 . . 108.7(14) ?
    C2 C1 C6 . . 121.17(15) ?
    C2 C1 C13 . . 128.26(14) ?
    C6 C1 C13 . . 110.55(13) ?
    C1 C2 C3 . . 118.30(17) ?
    C1 C2 H2AA . . 120.8 ?
    C3 C2 H2AA . . 120.8 ?
    C4 C3 C2 . . 120.78(18) ?
    C4 C3 H3 . . 119.6 ?
    C2 C3 H3 . . 119.6 ?
    C3 C4 C5 . . 121.25(17) ?
    C3 C4 H4 . . 119.4 ?
    C5 C4 H4 . . 119.4 ?
    C4 C5 C6 . . 118.55(17) ?
    C4 C5 H5 . . 120.7 ?
    C6 C5 H5 . . 120.7 ?
    C5 C6 C1 . . 119.95(16) ?
    C5 C6 C7 . . 131.22(15) ?
    C1 C6 C7 . . 108.82(13) ?
    C8 C7 C12 . . 119.53(16) ?
    C8 C7 C6 . . 131.96(15) ?
    C12 C7 C6 . . 108.52(13) ?
    C9 C8 C7 . . 118.76(16) ?
    C9 C8 H8 . . 120.6 ?
    C7 C8 H8 . . 120.6 ?
    C10 C9 C8 . . 121.35(16) ?
    C10 C9 H9 . . 119.3 ?
    C8 C9 H9 . . 119.3 ?
    C9 C10 C11 . . 120.57(17) ?
    C9 C10 H10 . . 119.7 ?
    C11 C10 H10 . . 119.7 ?
    C12 C11 C10 . . 118.45(16) ?
    C12 C11 H11 . . 120.8 ?
    C10 C11 H11 . . 120.8 ?
    C11 C12 C7 . . 121.34(14) ?
    C11 C12 C13 . . 128.05(13) ?
    C7 C12 C13 . . 110.56(13) ?
    O1 C13 C1 . . 112.25(12) ?
    O1 C13 C14 . . 107.04(11) ?
    C1 C13 C14 . . 114.50(12) ?
    O1 C13 C12 . . 113.36(12) ?
    C1 C13 C12 . . 101.52(11) ?
    C14 C13 C12 . . 108.22(12) ?
    C19 C14 C15 . . 118.63(13) ?
    C19 C14 C13 . . 119.65(12) ?
    C15 C14 C13 . . 121.47(12) ?
    C16 C15 C14 . . 120.32(13) ?
    C16 C15 H15 . . 119.8 ?
    C14 C15 H15 . . 119.8 ?
    C15 C16 C17 . . 120.51(14) ?
    C15 C16 H16 . . 119.7 ?
    C17 C16 H16 . . 119.7 ?
    C16 C17 C18 . . 120.05(14) ?
    C16 C17 H17 . . 120.0 ?
    C18 C17 H17 . . 120.0 ?
    C19 C18 C17 . . 118.71(13) ?
    C19 C18 C20 . . 119.99(13) ?
    C17 C18 C20 . . 121.29(13) ?
    C18 C19 C14 . . 121.76(13) ?
    C18 C19 H19 . . 119.1 ?
    C14 C19 H19 . . 119.1 ?
    C25 C20 C21 . . 118.43(12) ?
    C25 C20 C18 . . 120.20(12) ?
    C21 C20 C18 . . 121.36(12) ?
    C22 C21 C20 . . 120.10(13) ?
    C22 C21 H21 . . 120.0 ?
    C20 C21 H21 . . 120.0 ?
    C23 C22 C21 . . 120.77(14) ?
    C23 C22 H22 . . 119.6 ?
    C21 C22 H22 . . 119.6 ?
    C22 C23 C24 . . 120.54(13) ?
    C22 C23 H23 . . 119.7 ?
    C24 C23 H23 . . 119.7 ?
    C23 C24 C25 . . 117.72(13) ?
    C23 C24 C26 . . 121.86(12) ?
    C25 C24 C26 . . 120.38(13) ?
    C20 C25 C24 . . 122.42(13) ?
    C20 C25 H25 . . 118.8 ?
    C24 C25 H25 . . 118.8 ?
    C27 C26 C31 . . 117.89(13) ?
    C27 C26 C24 . . 121.07(12) ?
    C31 C26 C24 . . 121.02(12) ?
    C28 C27 C26 . . 120.87(13) ?
    C28 C27 H27 . . 119.6 ?
    C26 C27 H27 . . 119.6 ?
    C27 C28 C29 . . 120.51(13) ?
    C27 C28 H28 . . 119.7 ?
    C29 C28 H28 . . 119.7 ?
    C28 C29 C30 . . 119.92(13) ?
    C28 C29 H29 . . 120.0 ?
    C30 C29 H29 . . 120.0 ?
    C31 C30 C29 . . 119.37(13) ?
    C31 C30 C32 . . 121.83(12) ?
    C29 C30 C32 . . 118.79(12) ?
    C30 C31 C26 . . 121.34(13) ?
    C30 C31 H31 . . 119.3 ?
    C26 C31 H31 . . 119.3 ?
    O2 C32 C30 . . 107.55(11) ?
    O2 C32 C33 . . 112.49(11) ?
    C30 C32 C33 . . 111.75(11) ?
    O2 C32 C44 . . 111.42(11) ?
    C30 C32 C44 . . 112.09(11) ?
    C33 C32 C44 . . 101.58(11) ?
    C34 C33 C38 . . 120.92(14) ?
    C34 C33 C32 . . 128.55(14) ?
    C38 C33 C32 . . 110.50(12) ?
    C33 C34 C35 . . 118.52(15) ?
    C33 C34 H34 . . 120.7 ?
    C35 C34 H34 . . 120.7 ?
    C36 C35 C34 . . 120.49(16) ?
    C36 C35 H35 . . 119.8 ?
    C34 C35 H35 . . 119.8 ?
    C35 C36 C37 . . 121.35(16) ?
    C35 C36 H36 . . 119.3 ?
    C37 C36 H36 . . 119.3 ?
    C36 C37 C38 . . 118.46(16) ?
    C36 C37 H37 . . 120.8 ?
    C38 C37 H37 . . 120.8 ?
    C37 C38 C33 . . 120.26(15) ?
    C37 C38 C39 . . 131.01(14) ?
    C33 C38 C39 . . 108.69(13) ?
    C40 C39 C44 . . 120.15(15) ?
    C40 C39 C38 . . 131.16(15) ?
    C44 C39 C38 . . 108.67(12) ?
    C41 C40 C39 . . 118.68(15) ?
    C41 C40 H40 . . 120.7 ?
    C39 C40 H40 . . 120.7 ?
    C40 C41 C42 . . 120.83(15) ?
    C40 C41 H41 . . 119.6 ?
    C42 C41 H41 . . 119.6 ?
    C41 C42 C43 . . 120.74(16) ?
    C41 C42 H42 . . 119.6 ?
    C43 C42 H42 . . 119.6 ?
    C44 C43 C42 . . 118.45(15) ?
    C44 C43 H43 . . 120.8 ?
    C42 C43 H43 . . 120.8 ?
    C43 C44 C39 . . 121.13(14) ?
    C43 C44 C32 . . 128.29(13) ?
    C39 C44 C32 . . 110.54(13) ?
    C13A O1A H1A . . 110.5(13) ?
    C32A O2A H2A . . 109.0(15) ?
    C2A C1A C6A . . 121.42(14) ?
    C2A C1A C13A . . 127.86(14) ?
    C6A C1A C13A . . 110.61(13) ?
    C1A C2A C3A . . 118.30(15) ?
    C1A C2A H2AB . . 120.9 ?
    C3A C2A H2AB . . 120.9 ?
    C4A C3A C2A . . 120.38(16) ?
    C4A C3A H3A . . 119.8 ?
    C2A C3A H3A . . 119.8 ?
    C5A C4A C3A . . 121.42(16) ?
    C5A C4A H4A . . 119.3 ?
    C3A C4A H4A . . 119.3 ?
    C4A C5A C6A . . 118.44(16) ?
    C4A C5A H5A . . 120.8 ?
    C6A C5A H5A . . 120.8 ?
    C5A C6A C1A . . 120.03(15) ?
    C5A C6A C7A . . 131.35(14) ?
    C1A C6A C7A . . 108.61(13) ?
    C8A C7A C12A . . 120.10(14) ?
    C8A C7A C6A . . 131.28(14) ?
    C12A C7A C6A . . 108.57(13) ?
    C9A C8A C7A . . 118.76(15) ?
    C9A C8A H8A . . 120.6 ?
    C7A C8A H8A . . 120.6 ?
    C10A C9A C8A . . 120.90(16) ?
    C10A C9A H9A . . 119.6 ?
    C8A C9A H9A . . 119.6 ?
    C9A C10A C11A . . 120.72(16) ?
    C9A C10A H10A . . 119.6 ?
    C11A C10A H10A . . 119.6 ?
    C12A C11A C10A . . 118.74(15) ?
    C12A C11A H11A . . 120.6 ?
    C10A C11A H11A . . 120.6 ?
    C11A C12A C7A . . 120.77(15) ?
    C11A C12A C13A . . 128.44(14) ?
    C7A C12A C13A . . 110.69(13) ?
    O1A C13A C12A . . 112.08(12) ?
    O1A C13A C14A . . 107.06(11) ?
    C12A C13A C14A . . 115.11(12) ?
    O1A C13A C1A . . 113.48(12) ?
    C12A C13A C1A . . 101.39(11) ?
    C14A C13A C1A . . 107.77(12) ?
    C19A C14A C15A . . 119.01(14) ?
    C19A C14A C13A . . 120.41(13) ?
    C15A C14A C13A . . 120.29(13) ?
    C16A C15A C14A . . 120.22(14) ?
    C16A C15A H15A . . 119.9 ?
    C14A C15A H15A . . 119.9 ?
    C17A C16A C15A . . 120.35(15) ?
    C17A C16A H16A . . 119.8 ?
    C15A C16A H16A . . 119.8 ?
    C16A C17A C18A . . 120.43(14) ?
    C16A C17A H17A . . 119.8 ?
    C18A C17A H17A . . 119.8 ?
    C17A C18A C19A . . 118.47(13) ?
    C17A C18A C20A . . 121.33(13) ?
    C19A C18A C20A . . 120.20(13) ?
    C14A C19A C18A . . 121.51(14) ?
    C14A C19A H19A . . 119.2 ?
    C18A C19A H19A . . 119.2 ?
    C25A C20A C21A . . 118.57(13) ?
    C25A C20A C18A . . 120.79(13) ?
    C21A C20A C18A . . 120.64(13) ?
    C22A C21A C20A . . 120.16(14) ?
    C22A C21A H21A . . 119.9 ?
    C20A C21A H21A . . 119.9 ?
    C21A C22A C23A . . 120.65(14) ?
    C21A C22A H22A . . 119.7 ?
    C23A C22A H22A . . 119.7 ?
    C22A C23A C24A . . 120.75(13) ?
    C22A C23A H23A . . 119.6 ?
    C24A C23A H23A . . 119.6 ?
    C23A C24A C25A . . 117.56(13) ?
    C23A C24A C26A . . 121.23(12) ?
    C25A C24A C26A . . 121.21(13) ?
    C20A C25A C24A . . 122.31(13) ?
    C20A C25A H25A . . 118.8 ?
    C24A C25A H25A . . 118.8 ?
    C27A C26A C31A . . 117.68(13) ?
    C27A C26A C24A . . 121.73(13) ?
    C31A C26A C24A . . 120.58(13) ?
    C28A C27A C26A . . 120.92(13) ?
    C28A C27A H27A . . 119.5 ?
    C26A C27A H27A . . 119.5 ?
    C29A C28A C27A . . 120.46(14) ?
    C29A C28A H28A . . 119.8 ?
    C27A C28A H28A . . 119.8 ?
    C28A C29A C30A . . 119.84(14) ?
    C28A C29A H29A . . 120.1 ?
    C30A C29A H29A . . 120.1 ?
    C31A C30A C29A . . 119.39(13) ?
    C31A C30A C32A . . 121.58(13) ?
    C29A C30A C32A . . 119.03(13) ?
    C30A C31A C26A . . 121.59(13) ?
    C30A C31A H31A . . 119.2 ?
    C26A C31A H31A . . 119.2 ?
    O2A C32A C33A . . 111.49(12) ?
    O2A C32A C30A . . 107.26(11) ?
    C33A C32A C30A . . 113.03(12) ?
    O2A C32A C44A . . 110.87(11) ?
    C33A C32A C44A . . 101.93(12) ?
    C30A C32A C44A . . 112.30(12) ?
    C34A C33A C38A . . 120.90(16) ?
    C34A C33A C32A . . 128.75(15) ?
    C38A C33A C32A . . 110.35(13) ?
    C33A C34A C35A . . 118.49(18) ?
    C33A C34A H34A . . 120.8 ?
    C35A C34A H34A . . 120.8 ?
    C36A C35A C34A . . 120.77(18) ?
    C36A C35A H35A . . 119.6 ?
    C34A C35A H35A . . 119.6 ?
    C35A C36A C37A . . 121.13(18) ?
    C35A C36A H36A . . 119.4 ?
    C37A C36A H36A . . 119.4 ?
    C36A C37A C38A . . 118.52(19) ?
    C36A C37A H37A . . 120.7 ?
    C38A C37A H37A . . 120.7 ?
    C37A C38A C33A . . 120.18(17) ?
    C37A C38A C39A . . 130.96(16) ?
    C33A C38A C39A . . 108.86(14) ?
    C40A C39A C44A . . 120.02(16) ?
    C40A C39A C38A . . 131.49(16) ?
    C44A C39A C38A . . 108.48(13) ?
    C41A C40A C39A . . 118.79(17) ?
    C41A C40A H40A . . 120.6 ?
    C39A C40A H40A . . 120.6 ?
    C40A C41A C42A . . 121.30(16) ?
    C40A C41A H41A . . 119.3 ?
    C42A C41A H41A . . 119.3 ?
    C41A C42A C43A . . 120.18(17) ?
    C41A C42A H42A . . 119.9 ?
    C43A C42A H42A . . 119.9 ?
    C44A C43A C42A . . 118.63(16) ?
    C44A C43A H43A . . 120.7 ?
    C42A C43A H43A . . 120.7 ?
    C43A C44A C39A . . 121.08(14) ?
    C43A C44A C32A . . 128.56(14) ?
    C39A C44A C32A . . 110.36(13) ?
loop_
    _geom_torsion_atom_site_label_1
    _geom_torsion_atom_site_label_2
    _geom_torsion_atom_site_label_3
    _geom_torsion_atom_site_label_4
    _geom_torsion_site_symmetry_1
    _geom_torsion_site_symmetry_2
    _geom_torsion_site_symmetry_3
    _geom_torsion_site_symmetry_4
    _geom_torsion
    _geom_torsion_publ_flag
    C6 C1 C2 C3 . . . . -0.8(2) ?
    C13 C1 C2 C3 . . . . -178.89(16) ?
    C1 C2 C3 C4 . . . . 0.4(3) ?
    C2 C3 C4 C5 . . . . 0.2(3) ?
    C3 C4 C5 C6 . . . . -0.4(3) ?
    C4 C5 C6 C1 . . . . 0.1(2) ?
    C4 C5 C6 C7 . . . . 178.64(16) ?
    C2 C1 C6 C5 . . . . 0.6(2) ?
    C13 C1 C6 C5 . . . . 178.96(14) ?
    C2 C1 C6 C7 . . . . -178.32(15) ?
    C13 C1 C6 C7 . . . . 0.08(17) ?
    C5 C6 C7 C8 . . . . 2.8(3) ?
    C1 C6 C7 C8 . . . . -178.51(17) ?
    C5 C6 C7 C12 . . . . -177.63(16) ?
    C1 C6 C7 C12 . . . . 1.08(17) ?
    C12 C7 C8 C9 . . . . 0.0(2) ?
    C6 C7 C8 C9 . . . . 179.56(17) ?
    C7 C8 C9 C10 . . . . 0.1(3) ?
    C8 C9 C10 C11 . . . . -0.4(3) ?
    C9 C10 C11 C12 . . . . 0.7(3) ?
    C10 C11 C12 C7 . . . . -0.6(2) ?
    C10 C11 C12 C13 . . . . -177.73(15) ?
    C8 C7 C12 C11 . . . . 0.3(2) ?
    C6 C7 C12 C11 . . . . -179.35(14) ?
    C8 C7 C12 C13 . . . . 177.85(14) ?
    C6 C7 C12 C13 . . . . -1.80(17) ?
    C2 C1 C13 O1 . . . . 55.8(2) ?
    C6 C1 C13 O1 . . . . -122.45(13) ?
    C2 C1 C13 C14 . . . . -66.5(2) ?
    C6 C1 C13 C14 . . . . 115.25(14) ?
    C2 C1 C13 C12 . . . . 177.18(16) ?
    C6 C1 C13 C12 . . . . -1.08(16) ?
    C11 C12 C13 O1 . . . . -60.3(2) ?
    C7 C12 C13 O1 . . . . 122.35(13) ?
    C11 C12 C13 C1 . . . . 179.10(15) ?
    C7 C12 C13 C1 . . . . 1.75(16) ?
    C11 C12 C13 C14 . . . . 58.26(19) ?
    C7 C12 C13 C14 . . . . -119.08(13) ?
    O1 C13 C14 C19 . . . . 28.10(17) ?
    C1 C13 C14 C19 . . . . 153.19(13) ?
    C12 C13 C14 C19 . . . . -94.41(15) ?
    O1 C13 C14 C15 . . . . -157.72(13) ?
    C1 C13 C14 C15 . . . . -32.64(19) ?
    C12 C13 C14 C15 . . . . 79.77(16) ?
    C19 C14 C15 C16 . . . . 0.8(2) ?
    C13 C14 C15 C16 . . . . -173.41(13) ?
    C14 C15 C16 C17 . . . . -0.5(2) ?
    C15 C16 C17 C18 . . . . -0.9(2) ?
    C16 C17 C18 C19 . . . . 1.8(2) ?
    C16 C17 C18 C20 . . . . -177.17(12) ?
    C17 C18 C19 C14 . . . . -1.5(2) ?
    C20 C18 C19 C14 . . . . 177.53(12) ?
    C15 C14 C19 C18 . . . . 0.1(2) ?
    C13 C14 C19 C18 . . . . 174.49(12) ?
    C19 C18 C20 C25 . . . . -142.93(14) ?
    C17 C18 C20 C25 . . . . 36.04(19) ?
    C19 C18 C20 C21 . . . . 36.10(19) ?
    C17 C18 C20 C21 . . . . -144.94(14) ?
    C25 C20 C21 C22 . . . . -1.1(2) ?
    C18 C20 C21 C22 . . . . 179.90(13) ?
    C20 C21 C22 C23 . . . . 0.7(2) ?
    C21 C22 C23 C24 . . . . 0.5(2) ?
    C22 C23 C24 C25 . . . . -1.2(2) ?
    C22 C23 C24 C26 . . . . 176.48(13) ?
    C21 C20 C25 C24 . . . . 0.3(2) ?
    C18 C20 C25 C24 . . . . 179.33(13) ?
    C23 C24 C25 C20 . . . . 0.9(2) ?
    C26 C24 C25 C20 . . . . -176.89(13) ?
    C23 C24 C26 C27 . . . . -155.25(14) ?
    C25 C24 C26 C27 . . . . 22.4(2) ?
    C23 C24 C26 C31 . . . . 23.0(2) ?
    C25 C24 C26 C31 . . . . -159.38(13) ?
    C31 C26 C27 C28 . . . . 1.1(2) ?
    C24 C26 C27 C28 . . . . 179.40(13) ?
    C26 C27 C28 C29 . . . . -2.1(2) ?
    C27 C28 C29 C30 . . . . 0.3(2) ?
    C28 C29 C30 C31 . . . . 2.4(2) ?
    C28 C29 C30 C32 . . . . -178.89(13) ?
    C29 C30 C31 C26 . . . . -3.4(2) ?
    C32 C30 C31 C26 . . . . 177.94(13) ?
    C27 C26 C31 C30 . . . . 1.6(2) ?
    C24 C26 C31 C30 . . . . -176.63(13) ?
    C31 C30 C32 O2 . . . . -15.88(18) ?
    C29 C30 C32 O2 . . . . 165.48(12) ?
    C31 C30 C32 C33 . . . . 108.04(15) ?
    C29 C30 C32 C33 . . . . -70.61(16) ?
    C31 C30 C32 C44 . . . . -138.68(14) ?
    C29 C30 C32 C44 . . . . 42.67(18) ?
    O2 C32 C33 C34 . . . . 63.47(18) ?
    C30 C32 C33 C34 . . . . -57.62(19) ?
    C44 C32 C33 C34 . . . . -177.30(14) ?
    O2 C32 C33 C38 . . . . -118.49(13) ?
    C30 C32 C33 C38 . . . . 120.42(13) ?
    C44 C32 C33 C38 . . . . 0.74(15) ?
    C38 C33 C34 C35 . . . . -0.1(2) ?
    C32 C33 C34 C35 . . . . 177.76(14) ?
    C33 C34 C35 C36 . . . . 0.5(2) ?
    C34 C35 C36 C37 . . . . -0.3(3) ?
    C35 C36 C37 C38 . . . . -0.2(2) ?
    C36 C37 C38 C33 . . . . 0.6(2) ?
    C36 C37 C38 C39 . . . . -177.10(15) ?
    C34 C33 C38 C37 . . . . -0.4(2) ?
    C32 C33 C38 C37 . . . . -178.64(13) ?
    C34 C33 C38 C39 . . . . 177.73(13) ?
    C32 C33 C38 C39 . . . . -0.48(16) ?
    C37 C38 C39 C40 . . . . -0.4(3) ?
    C33 C38 C39 C40 . . . . -178.32(15) ?
    C37 C38 C39 C44 . . . . 177.87(16) ?
    C33 C38 C39 C44 . . . . -0.02(16) ?
    C44 C39 C40 C41 . . . . -1.1(2) ?
    C38 C39 C40 C41 . . . . 177.07(15) ?
    C39 C40 C41 C42 . . . . 0.6(2) ?
    C40 C41 C42 C43 . . . . 0.1(2) ?
    C41 C42 C43 C44 . . . . -0.3(2) ?
    C42 C43 C44 C39 . . . . -0.2(2) ?
    C42 C43 C44 C32 . . . . -178.00(14) ?
    C40 C39 C44 C43 . . . . 0.9(2) ?
    C38 C39 C44 C43 . . . . -177.61(13) ?
    C40 C39 C44 C32 . . . . 179.03(13) ?
    C38 C39 C44 C32 . . . . 0.51(16) ?
    O2 C32 C44 C43 . . . . -62.81(19) ?
    C30 C32 C44 C43 . . . . 57.77(19) ?
    C33 C32 C44 C43 . . . . 177.20(14) ?
    O2 C32 C44 C39 . . . . 119.23(13) ?
    C30 C32 C44 C39 . . . . -120.18(13) ?
    C33 C32 C44 C39 . . . . -0.75(15) ?
    C6A C1A C2A C3A . . . . -0.1(2) ?
    C13A C1A C2A C3A . . . . 175.92(15) ?
    C1A C2A C3A C4A . . . . -1.0(3) ?
    C2A C3A C4A C5A . . . . 1.5(3) ?
    C3A C4A C5A C6A . . . . -0.8(3) ?
    C4A C5A C6A C1A . . . . -0.3(2) ?
    C4A C5A C6A C7A . . . . -179.59(16) ?
    C2A C1A C6A C5A . . . . 0.7(2) ?
    C13A C1A C6A C5A . . . . -175.89(14) ?
    C2A C1A C6A C7A . . . . -179.80(14) ?
    C13A C1A C6A C7A . . . . 3.56(17) ?
    C5A C6A C7A C8A . . . . -5.3(3) ?
    C1A C6A C7A C8A . . . . 175.30(16) ?
    C5A C6A C7A C12A . . . . 177.18(16) ?
    C1A C6A C7A C12A . . . . -2.18(17) ?
    C12A C7A C8A C9A . . . . 0.6(2) ?
    C6A C7A C8A C9A . . . . -176.65(15) ?
    C7A C8A C9A C10A . . . . -0.1(2) ?
    C8A C9A C10A C11A . . . . 0.2(3) ?
    C9A C10A C11A C12A . . . . -0.7(2) ?
    C10A C11A C12A C7A . . . . 1.2(2) ?
    C10A C11A C12A C13A . . . . 177.29(15) ?
    C8A C7A C12A C11A . . . . -1.1(2) ?
    C6A C7A C12A C11A . . . . 176.70(14) ?
    C8A C7A C12A C13A . . . . -177.87(13) ?
    C6A C7A C12A C13A . . . . -0.06(17) ?
    C11A C12A C13A O1A . . . . -53.1(2) ?
    C7A C12A C13A O1A . . . . 123.37(14) ?
    C11A C12A C13A C14A . . . . 69.6(2) ?
    C7A C12A C13A C14A . . . . -113.97(14) ?
    C11A C12A C13A C1A . . . . -174.42(15) ?
    C7A C12A C13A C1A . . . . 2.02(16) ?
    C2A C1A C13A O1A . . . . 59.9(2) ?
    C6A C1A C13A O1A . . . . -123.76(14) ?
    C2A C1A C13A C12A . . . . -179.77(15) ?
    C6A C1A C13A C12A . . . . -3.40(16) ?
    C2A C1A C13A C14A . . . . -58.50(19) ?
    C6A C1A C13A C14A . . . . 117.87(13) ?
    O1A C13A C14A C19A . . . . -18.55(18) ?
    C12A C13A C14A C19A . . . . -143.86(14) ?
    C1A C13A C14A C19A . . . . 103.86(15) ?
    O1A C13A C14A C15A . . . . 167.68(14) ?
    C12A C13A C14A C15A . . . . 42.36(19) ?
    C1A C13A C14A C15A . . . . -69.92(17) ?
    C19A C14A C15A C16A . . . . 0.5(2) ?
    C13A C14A C15A C16A . . . . 174.32(15) ?
    C14A C15A C16A C17A . . . . -0.2(3) ?
    C15A C16A C17A C18A . . . . 0.0(3) ?
    C16A C17A C18A C19A . . . . -0.1(2) ?
    C16A C17A C18A C20A . . . . -179.40(14) ?
    C15A C14A C19A C18A . . . . -0.5(2) ?
    C13A C14A C19A C18A . . . . -174.35(13) ?
    C17A C18A C19A C14A . . . . 0.3(2) ?
    C20A C18A C19A C14A . . . . 179.63(13) ?
    C17A C18A C20A C25A . . . . -34.0(2) ?
    C19A C18A C20A C25A . . . . 146.67(14) ?
    C17A C18A C20A C21A . . . . 145.90(14) ?
    C19A C18A C20A C21A . . . . -33.4(2) ?
    C25A C20A C21A C22A . . . . 0.2(2) ?
    C18A C20A C21A C22A . . . . -179.69(13) ?
    C20A C21A C22A C23A . . . . 0.2(2) ?
    C21A C22A C23A C24A . . . . -0.6(2) ?
    C22A C23A C24A C25A . . . . 0.5(2) ?
    C22A C23A C24A C26A . . . . -179.85(13) ?
    C21A C20A C25A C24A . . . . -0.3(2) ?
    C18A C20A C25A C24A . . . . 179.59(13) ?
    C23A C24A C25A C20A . . . . 0.0(2) ?
    C26A C24A C25A C20A . . . . -179.71(13) ?
    C23A C24A C26A C27A . . . . 161.96(14) ?
    C25A C24A C26A C27A . . . . -18.4(2) ?
    C23A C24A C26A C31A . . . . -17.1(2) ?
    C25A C24A C26A C31A . . . . 162.58(13) ?
    C31A C26A C27A C28A . . . . -0.4(2) ?
    C24A C26A C27A C28A . . . . -179.53(14) ?
    C26A C27A C28A C29A . . . . 2.6(2) ?
    C27A C28A C29A C30A . . . . -1.9(2) ?
    C28A C29A C30A C31A . . . . -1.0(2) ?
    C28A C29A C30A C32A . . . . 178.74(14) ?
    C29A C30A C31A C26A . . . . 3.2(2) ?
    C32A C30A C31A C26A . . . . -176.55(13) ?
    C27A C26A C31A C30A . . . . -2.4(2) ?
    C24A C26A C31A C30A . . . . 176.67(13) ?
    C31A C30A C32A O2A . . . . 6.98(18) ?
    C29A C30A C32A O2A . . . . -172.73(13) ?
    C31A C30A C32A C33A . . . . -116.31(15) ?
    C29A C30A C32A C33A . . . . 63.98(17) ?
    C31A C30A C32A C44A . . . . 129.03(14) ?
    C29A C30A C32A C44A . . . . -50.67(18) ?
    O2A C32A C33A C34A . . . . -62.11(19) ?
    C30A C32A C33A C34A . . . . 58.8(2) ?
    C44A C32A C33A C34A . . . . 179.56(14) ?
    O2A C32A C33A C38A . . . . 116.84(13) ?
    C30A C32A C33A C38A . . . . -122.23(13) ?
    C44A C32A C33A C38A . . . . -1.49(15) ?
    C38A C33A C34A C35A . . . . 0.1(2) ?
    C32A C33A C34A C35A . . . . 178.95(14) ?
    C33A C34A C35A C36A . . . . 0.7(2) ?
    C34A C35A C36A C37A . . . . -1.1(3) ?
    C35A C36A C37A C38A . . . . 0.6(3) ?
    C36A C37A C38A C33A . . . . 0.2(2) ?
    C36A C37A C38A C39A . . . . 179.37(16) ?
    C34A C33A C38A C37A . . . . -0.5(2) ?
    C32A C33A C38A C37A . . . . -179.59(14) ?
    C34A C33A C38A C39A . . . . -179.89(13) ?
    C32A C33A C38A C39A . . . . 1.06(17) ?
    C37A C38A C39A C40A . . . . 0.2(3) ?
    C33A C38A C39A C40A . . . . 179.42(16) ?
    C37A C38A C39A C44A . . . . -179.38(16) ?
    C33A C38A C39A C44A . . . . -0.12(17) ?
    C44A C39A C40A C41A . . . . 0.5(2) ?
    C38A C39A C40A C41A . . . . -179.00(16) ?
    C39A C40A C41A C42A . . . . -0.5(3) ?
    C40A C41A C42A C43A . . . . 0.4(3) ?
    C41A C42A C43A C44A . . . . -0.3(2) ?
    C42A C43A C44A C39A . . . . 0.3(2) ?
    C42A C43A C44A C32A . . . . -179.63(15) ?
    C40A C39A C44A C43A . . . . -0.4(2) ?
    C38A C39A C44A C43A . . . . 179.16(14) ?
    C40A C39A C44A C32A . . . . 179.53(14) ?
    C38A C39A C44A C32A . . . . -0.87(17) ?
    O2A C32A C44A C43A . . . . 62.61(19) ?
    C33A C32A C44A C43A . . . . -178.62(15) ?
    C30A C32A C44A C43A . . . . -57.4(2) ?
    O2A C32A C44A C39A . . . . -117.36(14) ?
    C33A C32A C44A C39A . . . . 1.41(15) ?
    C30A C32A C44A C39A . . . . 122.66(14) ?
loop_
    _geom_hbond_atom_site_label_D
    _geom_hbond_atom_site_label_H
    _geom_hbond_atom_site_label_A
    _geom_hbond_site_symmetry_A
    _geom_hbond_distance_DH
    _geom_hbond_distance_HA
    _geom_hbond_distance_DA
    _geom_hbond_angle_DHA
    _geom_hbond_publ_flag
    O1 H1 O2 2_677 0.860(10)
                           2.066(2) 2.894(2) 162.80(10)
                                                      y
    O2 H2 Cg1 2_577 0.840(10)
                            3.418(2) 4.163(2) 149.50(10)
                                                       y
    O1A H1A O2A 2_766 0.850(10)
                              1.989(2) 2.807(2) 160.40(10)
                                                         y
    O2A H2A Cg2 2_666 0.85(2) 3.455(2) 4.169(2) 144.60(10)
                                                         y
data_New_Global_Publ_Block
_journal_date_recd_electronic     2013-07-18
_journal_date_accepted     2013-08-27
_journal_name_full     'Acta Crystallographica, Section E'
_journal_year     2013
_journal_volume     69
_journal_issue     10
_journal_page_first     o1514
_journal_page_last     o1515
_journal_paper_category     QO
_journal_paper_doi     10.1107/S1600536813024033
_journal_coeditor_code     RK2410
_publ_contact_author_name     'Prof. Dr. Edwin Weber'
_publ_contact_author_address
; Institut f\"ur Organische Chemie
  TU Bergakademie Freiberg
  Leipziger Strasse 29
  D - 09596 Freiberg/Sachsen
  Germany
;
_publ_contact_author_email     edwin.weber@chemie.tu-freiberg.de
_publ_contact_author_fax     '49(03731) 393170'
_publ_contact_author_phone     '49(03731) 392386'
_publ_section_title
;
3,3''-Bis(9-hydroxyfluoren-9-yl)-1,1':3',1''-terphenyl
;
loop_
    _publ_author_name
    _publ_author_address
    'Skobridis, Konstantinos'
; Department of Chemistry
  University of Ioannina
  GR-451 10 Ioannina
  Greece
;
    'Theodorou, Vassiliki'
; Department of Chemistry
  University of Ioannina
  GR-451 10 Ioannina
  Greece
;
    'Paraskevopoulos, Georgios'
; Department of Chemistry
  University of Ioannina
  GR-451 10 Ioannina
  Greece
;
    'Seichter, Wilhelm'
; Institut f\"ur Organische Chemie
  TU Bergakademie Freiberg
  Leipziger Strasse 29
  D-09596 Freiberg/Sachsen
  Germany
;
    'Weber, Edwin'
; Institut f\"ur Organische Chemie
  TU Bergakademie Freiberg
  Leipziger Strasse 29
  D-09596 Freiberg/Sachsen
  Germany
;
