# Supplementary material for: 3,3′′-Bis(9-hy­droxy­fluoren-9-yl)-1,1′:3′,1′′-terphen­yl
Source: Acta Crystallogr Sect E Struct Rep Online. 2013 Sep 7;69(Pt 10):o1514–5. doi: 10.1107/S1600536813024033 (PMC3790384; doi:10.1107/S1600536813024033)
Supplement: Supplementary file 2 [file e-69-o1514-Isup2.hkl]

# 
# h,k,l, Fc-squared, Fo-squared, sigma(Fo-squared) and status flag 
# 
data_I
_shelx_title ' Skob_27_0m in P-1' 
_shelx_refln_list_code          4 
_shelx_F_calc_maximum      327.27 
_exptl_crystal_F_000      1240.00 
_reflns_d_resolution_high  0.7722 
 
loop_ 
 _symmetry_equiv_pos_as_xyz 
 'x, y, z' 
 '-x, -y, -z' 
 
_cell_length_a    11.2292 
_cell_length_b    12.4823 
_cell_length_c    24.4440 
_cell_angle_alpha  76.070 
_cell_angle_beta   78.080 
_cell_angle_gamma  66.917 
 
_shelx_F_squared_multiplier     1.000 
 
loop_ 
 _refln_index_h 
 _refln_index_k 
 _refln_index_l 
 _refln_F_squared_calc 
 _refln_F_squared_meas 
 _refln_F_squared_sigma 
 _refln_observed_status 
   1   0   0       23.67       35.76      2.45 o 
   2   0   0     4266.26     4139.15     34.09 o 
   3   0   0        3.95        8.24      2.84 o 
   4   0   0     4037.60     4202.73     39.78 o 
   5   0   0      143.98      132.46      6.57 o 
   6   0   0     1655.48     1794.89     27.53 o 
   7   0   0       42.45       36.92      6.44 o 
   8   0   0      562.88      475.46     13.10 o 
   9   0   0       60.05       54.08      7.06 o 
  10   0   0      133.12       90.26      9.88 o 
  11   0   0       13.11        2.70      8.71 o 
  12   0   0       14.33       34.55     10.80 o 
  13   0   0        0.01        7.93     11.94 o 
 -12   1   0        1.69        1.73      9.64 o 
 -11   1   0      291.86      276.93     17.06 o 
 -10   1   0      598.37      576.93     18.74 o 
  -9   1   0        0.11        4.86      6.54 o 
  -8   1   0     1030.62     1007.54     26.31 o 
  -7   1   0      443.30      484.14     13.13 o 
  -6   1   0        3.96        0.20      4.90 o 
  -5   1   0     2421.00     2669.88     32.94 o 
  -4   1   0      975.49      996.73     12.83 o 
  -3   1   0     4197.05     4207.99     35.96 o 
  -2   1   0      819.87      798.32      7.72 o 
  -1   1   0       34.33       36.95      1.75 o 
   0   1   0      316.65      284.69     13.78 o 
   1   1   0       15.03       33.15      1.83 o 
   2   1   0       11.85       10.30      1.74 o 
   3   1   0       79.03       81.49      3.42 o 
   4   1   0      722.31      738.50     18.03 o 
   5   1   0     9832.86    10041.12    108.41 o 
   6   1   0      162.67      163.77     11.18 o 
   7   1   0      218.45      217.48      8.68 o 
   8   1   0      418.38      422.22     14.26 o 
   9   1   0      165.07      163.52     10.58 o 
  10   1   0       60.89       68.43      9.05 o 
  11   1   0       88.31       64.56      9.59 o 
  12   1   0        0.72        0.27      8.36 o 
  13   1   0       34.40       23.49     13.49 o 
 -12   2   0       58.95       57.18     15.02 o 
 -11   2   0      179.32      155.10     14.58 o 
 -10   2   0        1.45       -3.61      6.68 o 
  -9   2   0      471.03      412.72     20.84 o 
  -8   2   0      430.99      431.40     13.29 o 
  -7   2   0      368.30      393.42     11.79 o 
  -6   2   0       12.82        8.09      3.99 o 
  -5   2   0      897.78      876.17     14.09 o 
  -4   2   0       86.43      109.13      4.56 o 
  -3   2   0     4357.80     4305.05     30.58 o 
  -2   2   0      287.29      296.26      4.37 o 
  -1   2   0     2046.48     1942.40     18.29 o 
   0   2   0        3.27        1.45      1.38 o 
   1   2   0     2894.28     2470.39     17.18 o 
   2   2   0     8538.69     8334.84     57.86 o 
   3   2   0     1956.28     1855.24     18.01 o 
   4   2   0      985.21      920.00     15.34 o 
   5   2   0       63.29       59.64      5.44 o 
   6   2   0      413.84      442.18     12.26 o 
   7   2   0     1367.55     1400.07     24.36 o 
   8   2   0      253.00      249.07     11.02 o 
   9   2   0       12.76       18.22      6.84 o 
  10   2   0      175.28      161.79     11.48 o 
  11   2   0        3.06      -10.78      7.19 o 
  12   2   0      258.53      292.88     17.18 o 
  13   2   0      118.09      128.05     15.28 o 
 -12   3   0       16.44       12.78     11.71 o 
 -11   3   0       12.28        2.11      9.14 o 
 -10   3   0       49.58       61.62     14.24 o 
  -9   3   0        0.27        0.08     11.13 o 
  -8   3   0      246.87      266.70     13.54 o 
  -7   3   0      106.27      116.71     10.98 o 
  -6   3   0       95.03      101.51      7.65 o 
  -5   3   0       16.59       20.42      4.37 o 
  -4   3   0      336.23      366.83      7.20 o 
  -3   3   0     2390.34     2375.40     20.55 o 
  -2   3   0     9946.81     9844.94     78.58 o 
  -1   3   0      632.19      671.62      8.90 o 
   0   3   0     1946.88     1939.43     20.30 o 
   1   3   0     4472.38     4366.74     29.71 o 
   2   3   0     1270.89     1231.77     10.90 o 
   3   3   0      290.53      276.94      5.31 o 
   4   3   0     1241.19     1203.57     24.09 o 
   5   3   0      176.59      169.08      7.36 o 
   6   3   0      689.92      690.10     18.97 o 
   7   3   0     2257.69     2267.94     33.74 o 
   8   3   0      649.23      682.30     17.43 o 
   9   3   0       25.99       20.76      7.44 o 
  10   3   0       41.09       32.21      8.58 o 
  11   3   0      118.94      116.83     11.27 o 
  12   3   0       15.50        5.98      8.69 o 
  13   3   0        0.01        9.50     10.07 o 
  14   3   0       26.04       30.25     13.19 o 
 -11   4   0       40.92       23.75     10.88 o 
 -10   4   0        7.46        5.60     13.10 o 
  -9   4   0       65.20       74.60     16.96 o 
  -8   4   0        6.28        8.86      9.34 o 
  -7   4   0      280.20      278.24     17.19 o 
  -6   4   0      739.71      711.87     19.79 o 
  -5   4   0       45.34       48.22      5.10 o 
  -4   4   0      228.48      266.10      6.87 o 
  -3   4   0       98.68       92.48      7.66 o 
  -2   4   0     1026.53     1010.52     12.31 o 
  -1   4   0      414.38      392.15      6.39 o 
   0   4   0      216.94      181.68      4.21 o 
   1   4   0        0.45        7.38      1.95 o 
   2   4   0     1399.12     1248.27     10.50 o 
   3   4   0     1218.95     1222.61     11.02 o 
   4   4   0     2591.05     2783.27     28.01 o 
   5   4   0     1579.04     1639.60     29.47 o 
   6   4   0     1390.69     1464.63     21.16 o 
   7   4   0      273.03      268.34     14.44 o 
   8   4   0      257.87      267.03     11.50 o 
   9   4   0      621.34      654.40     21.60 o 
  10   4   0       73.96       61.78      9.16 o 
  11   4   0       11.72       22.35      8.48 o 
  12   4   0      430.21      437.92     23.47 o 
  13   4   0       36.02       59.07     13.92 o 
  14   4   0        6.50       26.42     16.03 o 
 -10   5   0       35.20       33.63     13.85 o 
  -9   5   0       32.30       34.46     12.35 o 
  -8   5   0      109.07       93.03     13.43 o 
  -7   5   0      790.52      761.60     27.70 o 
  -6   5   0      182.99      192.57     23.32 o 
  -5   5   0       12.84        5.73      5.06 o 
  -4   5   0       61.03       70.63      5.37 o 
  -3   5   0       60.49       64.59      4.14 o 
  -2   5   0      773.81      796.75     10.57 o 
  -1   5   0      717.77      750.29     10.11 o 
   0   5   0       22.42       25.62      2.59 o 
   1   5   0      300.55      284.68      5.91 o 
   2   5   0      262.23      316.48      4.59 o 
   3   5   0     1699.38     1604.24     13.70 o 
   4   5   0      125.51      123.11      4.26 o 
   5   5   0      280.06      273.77      7.54 o 
   6   5   0        9.25       13.02      4.26 o 
   7   5   0        1.92       -0.21      4.87 o 
   8   5   0      777.37      795.33     19.16 o 
   9   5   0       67.79       60.91     11.36 o 
  10   5   0       59.05       57.99     10.44 o 
  11   5   0       74.67       88.33     11.47 o 
  12   5   0      381.77      391.71     17.83 o 
  13   5   0       40.79       27.02     25.97 o 
  14   5   0        8.03       -6.54     15.02 o 
 -10   6   0       24.25       28.01     12.38 o 
  -9   6   0        0.17       28.25     10.65 o 
  -8   6   0       20.04       37.19     12.35 o 
  -7   6   0        0.97        7.95      8.99 o 
  -6   6   0      276.56      239.51     23.32 o 
  -5   6   0      545.64      530.22     13.68 o 
  -4   6   0      480.09      429.77     11.85 o 
  -3   6   0        5.42        2.51      3.52 o 
  -2   6   0     1068.43     1179.11     17.21 o 
  -1   6   0       48.68       50.09      4.07 o 
   0   6   0     1003.82      983.93     13.22 o 
   1   6   0      628.25      664.45     13.77 o 
   2   6   0     5161.22     5236.20     43.82 o 
   3   6   0       36.06       32.05      2.55 o 
   4   6   0        0.58        1.34      2.55 o 
   5   6   0       43.01       38.03      3.82 o 
   6   6   0       82.13      105.12      6.24 o 
   7   6   0        0.00       13.25      5.47 o 
   8   6   0      105.40       98.15      9.03 o 
   9   6   0     1583.55     1453.67     32.71 o 
  10   6   0       25.68       26.93     10.39 o 
  11   6   0      229.02      236.04     16.06 o 
  12   6   0        1.45       -8.46     11.74 o 
  13   6   0       17.26       34.74     15.35 o 
  14   6   0       54.87       47.45     17.94 o 
  -9   7   0       96.51       86.53     13.82 o 
  -8   7   0       12.22        6.39      9.66 o 
  -7   7   0       58.23       43.88     13.34 o 
  -6   7   0      398.61      378.02     22.63 o 
  -5   7   0      243.85      226.15     13.34 o 
  -4   7   0      201.46      208.28     11.32 o 
  -3   7   0     1452.95     1430.21     19.75 o 
  -2   7   0      105.97      118.83      5.00 o 
  -1   7   0      150.71      173.42      4.52 o 
   0   7   0     1384.65     1505.09     17.63 o 
   1   7   0      523.01      518.14      9.75 o 
   2   7   0       65.32       76.08      4.41 o 
   3   7   0      178.00      182.02      4.71 o 
   4   7   0      190.88      228.50      5.79 o 
   5   7   0       51.45       52.86      3.86 o 
   6   7   0     1059.59     1067.40     15.09 o 
   7   7   0      501.46      512.93     14.74 o 
   8   7   0        1.74        5.01      6.88 o 
   9   7   0      886.51      903.74     25.64 o 
  10   7   0       53.14       45.80     35.50 o 
  11   7   0       32.59       34.69     14.18 o 
  12   7   0       14.56       31.18     15.90 o 
  13   7   0       22.01       53.98     16.44 o 
  14   7   0        3.34       -6.54     15.35 o 
  -8   8   0        7.03       11.99     13.71 o 
  -7   8   0      245.96      267.37     21.12 o 
  -6   8   0        3.20       21.20     21.20 o 
  -5   8   0      171.61      153.48     15.48 o 
  -4   8   0      717.62      738.36     20.74 o 
  -3   8   0      579.09      558.77     14.30 o 
  -2   8   0       16.21       22.44      3.35 o 
  -1   8   0       30.48       36.10      5.13 o 
   0   8   0      458.43      469.79      9.48 o 
   1   8   0       73.72       75.30      4.89 o 
   2   8   0        7.34       15.33      4.29 o 
   3   8   0      288.81      299.38      7.05 o 
   4   8   0      976.60      962.86     14.01 o 
   5   8   0        9.63        4.02      3.45 o 
   6   8   0      117.57      116.64      7.22 o 
   7   8   0       63.44       51.92      8.10 o 
   8   8   0       37.61       38.63      9.29 o 
   9   8   0        3.46       -0.69     16.96 o 
  10   8   0      383.27      379.49     23.32 o 
  11   8   0       31.79       42.72     14.48 o 
  12   8   0      270.28      309.44     24.70 o 
  13   8   0        0.06        4.98     13.73 o 
  14   8   0        5.03        1.47     15.24 o 
  -7   9   0      135.51      105.56     18.55 o 
  -6   9   0       85.93       92.20     25.44 o 
  -5   9   0       13.96       21.11     32.32 o 
  -4   9   0      667.39      706.79     29.67 o 
  -3   9   0     2616.75     2485.06     43.44 o 
  -2   9   0      368.51      419.64     11.53 o 
  -1   9   0        1.04        2.32      7.04 o 
   0   9   0       24.56       24.96      4.09 o 
   1   9   0      103.41      128.95      6.37 o 
   2   9   0      145.70      151.97      6.94 o 
   3   9   0      701.44      700.98     14.88 o 
   4   9   0        3.80        7.32      4.89 o 
   5   9   0        0.86        2.34      4.47 o 
   6   9   0       36.75       32.05      6.39 o 
   7   9   0     1141.02     1108.46     27.01 o 
   8   9   0      269.15      290.16     15.20 o 
   9   9   0      284.07      301.80     22.17 o 
  10   9   0      152.86      180.34     18.26 o 
  11   9   0      439.20      401.21     56.17 o 
  12   9   0       45.14       50.69     21.20 o 
  13   9   0       15.27        5.12     15.02 o 
  -6  10   0       75.28       25.44     25.44 o 
  -5  10   0       43.46       38.07     12.67 o 
  -4  10   0      417.58      398.73     23.85 o 
  -3  10   0       46.61       66.68     10.18 o 
  -2  10   0      100.46       98.10      9.03 o 
  -1  10   0       46.56       54.88      6.90 o 
   0  10   0      271.98      284.07     10.80 o 
   1  10   0       82.03       85.89      7.51 o 
   2  10   0     1086.84     1099.64     20.41 o 
   3  10   0     1868.69     1814.71     28.54 o 
   4  10   0       20.15       13.12      3.51 o 
   5  10   0       42.00       48.28      6.08 o 
   6  10   0      117.93      134.39     12.91 o 
   7  10   0       28.91       40.04      8.57 o 
   8  10   0      161.36      111.93     18.89 o 
   9  10   0        5.92       12.42      8.96 o 
  10  10   0       17.33       19.56     10.37 o 
  11  10   0      182.43      183.38     15.89 o 
  12  10   0      138.19      190.63     17.49 o 
  13  10   0       27.10       -3.34     14.48 o 
  -5  11   0        3.47       28.61     25.44 o 
  -4  11   0        2.49       65.71     25.44 o 
  -3  11   0       30.83       20.95     20.67 o 
  -2  11   0        0.12       -5.25     10.50 o 
  -1  11   0        0.01       11.84      7.93 o 
   0  11   0       44.75       58.10      9.12 o 
   1  11   0        8.28       14.99      6.09 o 
   2  11   0       93.44      105.11     15.28 o 
   3  11   0      973.36     1027.15     25.47 o 
   4  11   0      671.95      629.67     19.91 o 
   5  11   0      159.58      165.30     12.26 o 
   6  11   0      675.05      638.46     21.84 o 
   7  11   0       33.28       35.24      9.04 o 
   8  11   0        8.42       11.45     11.60 o 
   9  11   0        6.48        3.71     11.92 o 
  10  11   0       81.82       72.22     18.02 o 
  11  11   0       61.04       79.92     17.04 o 
  12  11   0      159.08      137.92     21.27 o 
  13  11   0        7.25       -5.30     14.18 o 
  -4  12   0        5.92       37.09     25.44 o 
  -3  12   0        1.00       13.78     23.32 o 
  -2  12   0      644.17      663.43     46.63 o 
  -1  12   0       48.17       31.92     12.02 o 
   0  12   0        1.51        9.08     10.10 o 
   1  12   0      100.35      110.47     11.31 o 
   2  12   0        8.52       37.70      9.25 o 
   3  12   0     1840.94     1780.66     36.30 o 
   4  12   0       80.01      107.54     11.34 o 
   5  12   0       32.63       42.20      9.68 o 
   6  12   0       50.47       53.49     10.11 o 
   7  12   0      446.83      460.09     24.73 o 
   8  12   0       79.87       67.24     18.55 o 
   9  12   0      151.10      146.10     19.10 o 
  10  12   0        2.32        1.06     12.74 o 
  11  12   0       76.46      151.87     20.52 o 
  12  12   0       31.17       13.06     16.10 o 
  -3  13   0       73.30       57.23     28.61 o 
  -2  13   0       20.48       -3.18     23.32 o 
  -1  13   0        9.92       36.39     16.75 o 
   0  13   0      647.01      721.64     33.34 o 
   1  13   0       57.67       70.31     19.08 o 
   2  13   0      264.96      261.45     25.90 o 
   3  13   0       37.00       24.87     10.61 o 
   4  13   0       72.33       75.59     11.34 o 
   5  13   0       52.40       50.39     12.97 o 
   6  13   0        3.01        9.65     10.85 o 
   7  13   0        6.59       10.43     11.60 o 
   8  13   0        0.28        3.79     12.35 o 
   9  13   0        1.19        7.95     12.74 o 
  10  13   0       26.98       18.97     14.26 o 
  11  13   0       54.51       40.55     17.19 o 
  -1  14   0       29.11       47.84     20.14 o 
   0  14   0      111.57      151.46     39.74 o 
   1  14   0      114.22      183.27     22.79 o 
   2  14   0       27.05       18.46     14.18 o 
   3  14   0      127.18      133.37     16.26 o 
   4  14   0       46.05       72.14     16.43 o 
   5  14   0        1.55       -9.80     11.13 o 
   6  14   0       18.38        9.25     12.21 o 
   7  14   0       22.86       24.26     21.20 o 
   8  14   0        0.68      -14.77     14.31 o 
   9  14   0       94.92      104.09     18.35 o 
  10  14   0       25.50       53.53     16.85 o 
   2  15   0      137.54      154.73     30.73 o 
   3  15   0        7.90      -27.02     18.02 o 
   4  15   0        2.03       -3.18     19.08 o 
   5  15   0       35.17       30.73     14.84 o 
   6  15   0       28.16        9.08     40.27 o 
   7  15   0       11.71       18.49     21.73 o 
   8  15   0        6.24        5.18     13.73 o 
  -8 -15   1       13.27        0.40     13.73 o 
  -7 -15   1       27.71       10.95     14.26 o 
  -6 -15   1      300.33      373.34     40.27 o 
  -5 -15   1       32.72       41.86     19.61 o 
  -4 -15   1      113.69       89.02     26.49 o 
  -3 -15   1       90.81       73.13     25.44 o 
  -2 -15   1       11.31       -4.24     21.20 o 
 -10 -14   1       99.04      105.26     19.44 o 
  -9 -14   1        0.57      -17.40     11.60 o 
  -8 -14   1       15.61       45.05     15.35 o 
  -7 -14   1       65.77       72.48     16.44 o 
  -6 -14   1       42.84       31.71     13.73 o 
  -5 -14   1       70.66       83.75     14.48 o 
  -4 -14   1        0.39        8.86     11.94 o 
  -3 -14   1        4.23       -8.48     18.02 o 
  -2 -14   1       78.54       51.93     22.26 o 
  -1 -14   1      109.68      114.74     28.08 o 
   0 -14   1        1.36       -1.42     15.35 o 
   1 -14   1       34.50       43.71     23.32 o 
 -11 -13   1      245.45      272.53     25.45 o 
 -10 -13   1      147.53      127.56     19.44 o 
  -9 -13   1      241.86      200.12     23.32 o 
  -8 -13   1       36.60       13.29     13.10 o 
  -7 -13   1        3.47       21.20     12.74 o 
  -6 -13   1       16.83       14.70     11.92 o 
  -5 -13   1       12.94       14.60     11.60 o 
  -4 -13   1       45.45       39.59     12.67 o 
  -3 -13   1        0.47       -8.78     10.06 o 
  -2 -13   1      428.38      491.85     19.78 o 
  -1 -13   1        0.01      -11.11     16.96 o 
   0 -13   1      176.20      163.85     19.85 o 
   1 -13   1       58.15       90.94     32.85 o 
   2 -13   1        0.00       20.14     25.44 o 
   3 -13   1       24.28       46.63     27.55 o 
 -12 -12   1        1.78       -6.33     14.93 o 
 -11 -12   1        1.34       21.20     14.24 o 
 -10 -12   1       11.28       10.88     28.61 o 
  -9 -12   1       51.23       30.96     15.90 o 
  -8 -12   1        0.01        1.84     11.17 o 
  -7 -12   1       61.93       68.24     14.18 o 
  -6 -12   1      202.58      247.60     18.69 o 
  -5 -12   1       18.22       13.60     11.03 o 
  -4 -12   1     1429.86     1441.54     52.01 o 
  -3 -12   1      264.55      311.11     26.84 o 
  -2 -12   1       97.13       82.57     15.96 o 
  -1 -12   1       51.69       59.62      9.77 o 
   0 -12   1        0.65        2.79     21.73 o 
   1 -12   1      236.73      267.37     29.41 o 
   2 -12   1      856.72      757.76     48.75 o 
   3 -12   1       83.17      109.16     29.67 o 
   4 -12   1       94.29      124.00     30.73 o 
 -12 -11   1      236.77      300.03     26.53 o 
 -11 -11   1      218.60      251.76     33.38 o 
 -10 -11   1       12.03      -10.60     12.35 o 
  -9 -11   1      190.74      197.89     19.48 o 
  -8 -11   1      411.24      401.67     23.98 o 
  -7 -11   1        0.73        3.83      6.79 o 
  -6 -11   1      478.58      459.39     17.45 o 
  -5 -11   1      842.59      809.78     22.23 o 
  -4 -11   1       29.51       18.60     11.13 o 
  -3 -11   1      419.25      427.66     23.60 o 
  -2 -11   1        7.47        0.70      5.58 o 
  -1 -11   1      839.93      823.36     17.64 o 
   0 -11   1      302.75      344.31     15.76 o 
   1 -11   1      919.87      895.80     29.30 o 
   2 -11   1        9.99        8.55      7.45 o 
   3 -11   1       60.72       74.19     24.38 o 
   4 -11   1       48.51       30.73     23.32 o 
   5 -11   1       45.29       54.05     27.55 o 
 -13 -10   1       10.82        0.28     15.35 o 
 -12 -10   1        0.44        5.71     11.50 o 
 -11 -10   1       20.60       18.91     10.44 o 
 -10 -10   1      161.37      138.16     22.14 o 
  -9 -10   1       86.15       69.98     11.06 o 
  -8 -10   1      665.25      614.87     21.02 o 
  -7 -10   1       21.88       13.81      7.94 o 
  -6 -10   1       14.44       21.20      8.11 o 
  -5 -10   1      935.41      912.77     18.10 o 
  -4 -10   1      923.94      979.12     19.59 o 
  -3 -10   1      720.95      714.17     16.41 o 
  -2 -10   1      361.19      375.16     11.91 o 
  -1 -10   1       20.70       23.70      5.51 o 
   0 -10   1        3.52       -1.55      4.74 o 
   1 -10   1       19.75       23.09      6.03 o 
   2 -10   1       30.48       28.12      5.77 o 
   3 -10   1      409.26      397.29     34.50 o 
   4 -10   1      271.73      271.20     18.43 o 
   5 -10   1       88.69       50.17     28.08 o 
   6 -10   1       97.33      184.40     33.91 o 
 -13  -9   1        0.69      -16.43     14.31 o 
 -12  -9   1        0.00       21.28     14.31 o 
 -11  -9   1       41.14       54.52     15.24 o 
 -10  -9   1       85.70       78.86     12.29 o 
  -9  -9   1        3.10       -1.80      8.42 o 
  -8  -9   1      335.96      297.65     15.22 o 
  -7  -9   1      128.36      147.91     11.52 o 
  -6  -9   1      208.06      176.17      9.07 o 
  -5  -9   1      214.72      216.02      7.43 o 
  -4  -9   1      648.98      620.09     12.06 o 
  -3  -9   1        1.93       -4.84      4.21 o 
  -2  -9   1      516.75      512.11     12.10 o 
  -1  -9   1      126.27      130.13      6.30 o 
   0  -9   1       82.10       95.32      5.16 o 
   1  -9   1      456.57      456.94     11.01 o 
   2  -9   1      488.49      449.90     11.74 o 
   3  -9   1       88.05      134.02      8.60 o 
   4  -9   1      450.83      418.21     20.98 o 
   5  -9   1       98.04      115.40     14.28 o 
   6  -9   1        0.78       16.96     22.26 o 
   7  -9   1        3.53       17.39     13.13 o 
 -13  -8   1       39.89       71.54     20.14 o 
 -12  -8   1       14.95        9.71     14.18 o 
 -11  -8   1       63.56       57.07     15.35 o 
 -10  -8   1       89.95       96.44     15.68 o 
  -9  -8   1      403.11      398.15     22.44 o 
  -8  -8   1        0.29        2.91      6.86 o 
  -7  -8   1       12.94       19.94      6.58 o 
  -6  -8   1        9.68       11.67      3.92 o 
  -5  -8   1      246.30      249.68      7.15 o 
  -4  -8   1     1580.69     1521.44     15.89 o 
  -3  -8   1      108.12       98.34      4.27 o 
  -2  -8   1       36.93       50.79      4.66 o 
  -1  -8   1      489.94      496.62      9.93 o 
   0  -8   1      138.06      143.59      7.19 o 
   1  -8   1      520.30      510.22      9.50 o 
   2  -8   1       54.05       45.03      3.70 o 
   3  -8   1       76.11       94.00      7.39 o 
   4  -8   1        9.05        9.41      7.53 o 
   5  -8   1      379.58      402.84     39.74 o 
   6  -8   1       14.27        9.54     19.08 o 
   7  -8   1       78.29       68.10     16.43 o 
   8  -8   1      233.26      337.10     50.87 o 
 -14  -7   1       46.92       44.88     17.19 o 
 -13  -7   1        0.15      -13.72     37.09 o 
 -12  -7   1       23.04        5.24     12.97 o 
 -11  -7   1       97.47       90.69     28.08 o 
 -10  -7   1       87.55       69.00     14.24 o 
  -9  -7   1      671.56      640.92     29.17 o 
  -8  -7   1      358.74      366.88     17.95 o 
  -7  -7   1      282.67      268.05     11.19 o 
  -6  -7   1      251.57      256.25      7.43 o 
  -5  -7   1     1235.84     1247.85     15.82 o 
  -4  -7   1        2.56        2.07      3.21 o 
  -3  -7   1        1.45        5.37      2.50 o 
  -2  -7   1      470.93      516.99      8.32 o 
  -1  -7   1      232.14      235.61      6.53 o 
   0  -7   1     2169.35     2195.31     23.05 o 
   1  -7   1      681.53      652.98      9.73 o 
   2  -7   1      149.54      143.09      4.91 o 
   3  -7   1       73.94       69.71      5.06 o 
   4  -7   1      579.26      544.39     15.14 o 
   5  -7   1       70.57       68.98     17.01 o 
   6  -7   1        6.20       16.69     10.80 o 
   7  -7   1       50.90       82.54     11.02 o 
   8  -7   1       45.33       49.75     13.50 o 
   9  -7   1       12.34       -1.31     12.48 o 
 -14  -6   1      237.38      229.14     39.74 o 
 -13  -6   1      264.75      325.26     38.68 o 
 -12  -6   1       22.55       -0.94     10.59 o 
 -11  -6   1       46.12       43.31     13.85 o 
 -10  -6   1      137.25      135.79     12.63 o 
  -9  -6   1     2488.39     2465.69     45.43 o 
  -8  -6   1       66.97       84.97      8.93 o 
  -7  -6   1      319.66      336.96     12.83 o 
  -6  -6   1        2.01        0.16      4.36 o 
  -5  -6   1        2.53        8.45      3.34 o 
  -4  -6   1     2111.19     2176.57     20.15 o 
  -3  -6   1     1021.53     1054.37     10.79 o 
  -2  -6   1     2251.69     2236.60     19.52 o 
  -1  -6   1     1783.63     1738.23     18.07 o 
   0  -6   1       26.99       41.09      2.96 o 
   1  -6   1       89.64       90.69      3.10 o 
   2  -6   1       14.11        6.22      2.81 o 
   3  -6   1      317.97      328.46      8.01 o 
   4  -6   1     1036.97      981.02     14.77 o 
   5  -6   1      293.46      282.53     10.69 o 
   6  -6   1        8.75        7.10      8.59 o 
   7  -6   1      562.65      582.66     49.28 o 
   8  -6   1        0.11      -13.49      8.99 o 
   9  -6   1      114.84      122.91     16.28 o 
  10  -6   1        7.65       24.38     18.02 o 
 -14  -5   1       11.09       -7.13     14.93 o 
 -13  -5   1       20.32       27.86     19.08 o 
 -12  -5   1       10.42        5.95     11.29 o 
 -11  -5   1      349.52      342.30     18.04 o 
 -10  -5   1      292.47      272.06     15.88 o 
  -9  -5   1     2943.35     2905.47     44.44 o 
  -8  -5   1      144.83      183.38     10.23 o 
  -7  -5   1        0.57       -0.35      4.93 o 
  -6  -5   1      422.62      448.26     11.08 o 
  -5  -5   1      947.58      987.67     14.04 o 
  -4  -5   1     8626.06     8972.18     72.86 o 
  -3  -5   1     1194.36     1143.38     10.58 o 
  -2  -5   1     4808.34     4822.93     35.21 o 
  -1  -5   1      489.00      488.37      6.86 o 
   0  -5   1       36.72       34.20      2.71 o 
   1  -5   1      238.71      274.91      5.72 o 
   2  -5   1       34.49       28.62      2.94 o 
   3  -5   1      240.43      284.90      6.94 o 
   4  -5   1      756.57      791.17     12.51 o 
   5  -5   1      175.68      179.45      8.28 o 
   6  -5   1      370.63      340.43     17.60 o 
   7  -5   1      147.98      142.99     16.96 o 
   8  -5   1        0.46        7.42      9.34 o 
   9  -5   1      115.07      142.72     15.74 o 
  10  -5   1       33.95       33.63     13.73 o 
 -14  -4   1      456.78      507.61     34.44 o 
 -13  -4   1       32.07       30.73     11.99 o 
 -12  -4   1      253.14      290.78     16.27 o 
 -11  -4   1      243.69      245.64     17.90 o 
 -10  -4   1      519.44      508.32     17.82 o 
  -9  -4   1     1408.51     1330.46     26.81 o 
  -8  -4   1       31.78       26.70      6.54 o 
  -7  -4   1      204.75      202.63     12.48 o 
  -6  -4   1      174.74      165.91     10.87 o 
  -5  -4   1     1144.99     1101.40     16.47 o 
  -4  -4   1      523.07      586.78      9.67 o 
  -3  -4   1      488.31      448.49      6.27 o 
  -2  -4   1     4574.26     4388.79     30.34 o 
  -1  -4   1      434.70      414.01      5.96 o 
   0  -4   1      349.46      317.00      7.47 o 
   1  -4   1      142.56      132.96      5.97 o 
   2  -4   1      420.00      509.29      7.28 o 
   3  -4   1       39.36       39.47      3.99 o 
   4  -4   1       51.64       49.68      3.98 o 
   5  -4   1        5.32        6.66      2.90 o 
   6  -4   1      477.06      502.04     12.63 o 
   7  -4   1      231.92      262.24     16.85 o 
   8  -4   1      586.86      561.18     24.70 o 
   9  -4   1      111.42       85.81     13.73 o 
  10  -4   1       37.59       49.83     10.61 o 
  11  -4   1       66.08       59.11     16.68 o 
 -13  -3   1       10.69       34.80     10.92 o 
 -12  -3   1        3.03       -9.57      8.41 o 
 -11  -3   1       15.98        7.34      8.00 o 
 -10  -3   1       31.63       27.06      8.06 o 
  -9  -3   1      499.43      530.93     15.14 o 
  -8  -3   1      241.91      231.01     10.93 o 
  -7  -3   1      405.59      433.37     13.20 o 
  -6  -3   1      798.25      806.36     31.47 o 
  -5  -3   1      121.67      147.20     14.53 o 
  -4  -3   1     3140.86     3074.65     33.52 o 
  -3  -3   1       86.96       88.22      3.23 o 
  -2  -3   1      329.82      282.32      4.60 o 
  -1  -3   1     7276.75     6963.85     51.50 o 
   0  -3   1    14396.61    14147.03    169.63 o 
   1  -3   1     4121.01     3997.90     62.94 o 
   2  -3   1       52.29       50.65      2.76 o 
   3  -3   1      177.25      200.83      6.11 o 
   4  -3   1      151.72      182.99      5.17 o 
   5  -3   1      134.73      130.70      5.37 o 
   6  -3   1       24.13       15.76      5.95 o 
   7  -3   1      319.37      303.64     10.41 o 
   8  -3   1        0.64        9.94      7.29 o 
   9  -3   1        5.17       10.30     24.38 o 
  10  -3   1      108.17      128.00     12.57 o 
  11  -3   1        4.71        3.88      9.20 o 
  12  -3   1        8.01        4.80     11.37 o 
 -13  -2   1        9.35        6.14      9.88 o 
 -12  -2   1        9.99        2.47      7.77 o 
 -11  -2   1      176.23      154.98     11.85 o 
 -10  -2   1       42.73       35.95      8.00 o 
  -9  -2   1      751.60      763.12     17.68 o 
  -8  -2   1      728.76      740.58     20.33 o 
  -7  -2   1      319.13      326.08     11.90 o 
  -6  -2   1      139.80      134.13      8.87 o 
  -5  -2   1       23.73       30.39      4.68 o 
  -4  -2   1      205.12      196.53     16.37 o 
  -3  -2   1      627.06      567.99      9.31 o 
  -2  -2   1     6456.11     6153.97     46.19 o 
  -1  -2   1     8685.78     8553.39     53.71 o 
   0  -2   1        6.85        8.64      2.54 o 
   1  -2   1      131.07      150.66      5.01 o 
   2  -2   1      592.72      556.87      5.86 o 
   3  -2   1        0.10       15.34      4.40 o 
   4  -2   1     5668.98     5977.10     47.20 o 
   5  -2   1      331.34      313.72      8.37 o 
   6  -2   1      444.88      466.60     10.88 o 
   7  -2   1       77.56       90.39      9.74 o 
   8  -2   1      354.86      338.38     11.95 o 
   9  -2   1       19.90       12.72      6.98 o 
  10  -2   1       44.86       26.34      8.87 o 
  11  -2   1       42.07       41.25     10.26 o 
  12  -2   1      265.79      329.81     32.77 o 
 -13  -1   1        0.59        0.17     11.92 o 
 -12  -1   1       17.44        1.53      8.05 o 
 -11  -1   1       77.92       37.45      9.25 o 
 -10  -1   1      331.37      314.37     14.37 o 
  -9  -1   1      302.17      307.30     15.13 o 
  -8  -1   1      106.85      100.31      7.45 o 
  -7  -1   1       34.17       42.29      5.54 o 
  -6  -1   1      362.68      414.49     10.70 o 
  -5  -1   1     3205.15     3335.21     46.50 o 
  -4  -1   1      321.61      314.29     14.85 o 
  -3  -1   1       33.14       32.14      3.15 o 
  -2  -1   1     3490.65     3431.45     28.76 o 
  -1  -1   1      165.41      164.75      2.75 o 
   0  -1   1       39.30       67.83      4.24 o 
   1  -1   1     2518.23     2288.19     19.56 o 
   2  -1   1     1211.32     1250.22     11.42 o 
   3  -1   1     2932.72     2943.66     26.08 o 
   4  -1   1     1019.43      976.29     12.81 o 
   5  -1   1     3381.03     3512.66     38.47 o 
   6  -1   1       71.51       62.80      5.70 o 
   7  -1   1       28.83       37.38      5.23 o 
   8  -1   1       99.95       99.89      7.16 o 
   9  -1   1      681.28      632.39     18.97 o 
  10  -1   1       26.61       35.51      8.72 o 
  11  -1   1        4.87       -9.94      8.06 o 
  12  -1   1       45.73       38.20     11.45 o 
 -13   0   1       28.98        9.39     13.43 o 
 -12   0   1       27.27       29.85     11.17 o 
 -11   0   1       17.26       24.61     10.86 o 
 -10   0   1      250.29      187.52     12.10 o 
  -9   0   1        1.15       -7.01      6.19 o 
  -8   0   1     1170.45     1134.85     20.07 o 
  -7   0   1     1038.73     1093.96     21.41 o 
  -6   0   1      298.10      286.49     10.17 o 
  -5   0   1      260.08      265.99      9.24 o 
  -4   0   1      461.55      515.17     10.03 o 
  -3   0   1      427.36      425.07      7.03 o 
  -2   0   1      720.48      646.18      9.10 o 
  -1   0   1     2478.77     2547.97     25.01 o 
   0   0   1       41.93       -0.48      0.43 o 
   1   0   1     4256.98     4081.62     39.78 o 
   2   0   1     3210.33     3018.64     30.14 o 
   3   0   1        0.18        4.47      2.42 o 
   4   0   1     1051.58     1093.19     16.48 o 
   5   0   1     2503.12     2633.39     34.55 o 
   6   0   1      129.70      118.60      6.31 o 
   7   0   1     1372.82     1364.62     21.17 o 
   8   0   1      830.12      849.27     20.52 o 
   9   0   1       68.72       96.73      9.89 o 
  10   0   1      185.16      154.87     14.11 o 
  11   0   1        5.40       -9.80      6.53 o 
  12   0   1        3.54       -6.96      8.86 o 
  13   0   1      226.58      209.10     21.58 o 
 -12   1   1       67.74       38.77     12.09 o 
 -11   1   1        1.04       10.26      8.70 o 
 -10   1   1       59.58       64.14      9.78 o 
  -9   1   1       69.64       85.53     11.56 o 
  -8   1   1       17.04       28.22      9.83 o 
  -7   1   1      197.20      191.13      8.05 o 
  -6   1   1      101.83      131.10      5.72 o 
  -5   1   1       69.29       81.72      5.23 o 
  -4   1   1    12069.16    12471.53    107.59 o 
  -3   1   1      500.75      516.14      7.05 o 
  -2   1   1   107103.27   103634.67    713.92 o 
  -1   1   1       77.83       77.04      3.94 o 
   0   1   1     2196.06     2090.01     69.28 o 
   1   1   1       46.14       35.93      2.66 o 
   2   1   1      517.61      424.96      5.60 o 
   3   1   1       37.03       36.61      2.75 o 
   4   1   1       30.72       28.32      3.15 o 
   5   1   1        0.31        1.79      4.04 o 
   6   1   1      235.87      270.18     10.71 o 
   7   1   1       11.17        5.64      5.15 o 
   8   1   1       19.64       24.38      6.36 o 
   9   1   1       37.73       24.58      6.41 o 
  10   1   1      731.46      735.12     20.60 o 
  11   1   1        3.99        2.98      7.15 o 
  12   1   1      163.29      151.39     15.65 o 
  13   1   1       10.65       -8.31     12.72 o 
 -12   2   1       58.26       67.22     15.02 o 
 -11   2   1        3.83      -12.33      8.22 o 
 -10   2   1        1.33       -9.08      7.43 o 
  -9   2   1      118.15      108.10     11.34 o 
  -8   2   1        0.40       -3.99      7.80 o 
  -7   2   1       16.23       13.04      5.37 o 
  -6   2   1      186.17      171.28      6.84 o 
  -5   2   1     1559.55     1571.58     22.51 o 
  -4   2   1      783.25      780.54     11.19 o 
  -3   2   1     6046.22     5889.13     46.07 o 
  -2   2   1    30055.00    30093.59    205.41 o 
  -1   2   1     2800.02     2758.92     21.71 o 
   0   2   1        0.30       23.03      1.14 o 
   1   2   1     2042.34     1904.29     13.67 o 
   2   2   1     5844.65     5541.72     37.35 o 
   3   2   1      263.44      274.99      5.76 o 
   4   2   1      189.69      181.97      6.74 o 
   5   2   1     1073.45     1040.25     24.02 o 
   6   2   1     2394.11     2608.56     36.41 o 
   7   2   1        3.05       -0.93      5.47 o 
   8   2   1      264.47      255.74     20.50 o 
   9   2   1      754.70      731.70     20.80 o 
  10   2   1     2105.68     1957.63     35.34 o 
  11   2   1      172.02      164.69     12.17 o 
  12   2   1       45.90       30.99      9.03 o 
  13   2   1        5.97        2.23     10.05 o 
 -12   3   1      106.49      125.20     17.80 o 
 -11   3   1       18.79        7.92      9.77 o 
 -10   3   1       31.31       38.55     12.97 o 
  -9   3   1        0.10      -14.02      9.34 o 
  -8   3   1       24.55       11.00      8.09 o 
  -7   3   1     1089.36     1047.54     33.58 o 
  -6   3   1        2.71        3.87      5.11 o 
  -5   3   1      699.93      697.59     14.98 o 
  -4   3   1      215.74      267.34      6.55 o 
  -3   3   1      275.92      244.87      5.33 o 
  -2   3   1     4798.21     4823.72     35.37 o 
  -1   3   1     7655.62     7292.76     48.90 o 
   0   3   1    19083.14    18511.45    122.80 o 
   1   3   1    10652.58    10253.23     70.89 o 
   2   3   1      894.96      949.42      9.13 o 
   3   3   1        4.27        5.36      2.08 o 
   4   3   1      125.58      110.93      7.45 o 
   5   3   1       31.48       38.03      5.05 o 
   6   3   1       13.49       15.09      5.01 o 
   7   3   1     1376.07     1523.54     29.94 o 
   8   3   1      231.21      228.54     14.15 o 
   9   3   1       56.11       46.11      8.57 o 
  10   3   1      637.14      636.53     19.45 o 
  11   3   1        1.90        8.82      7.82 o 
  12   3   1       41.15       34.07      9.68 o 
  13   3   1      586.55      549.67     24.85 o 
  14   3   1      215.51      241.86     19.60 o 
 -11   4   1       28.09       14.38     10.02 o 
 -10   4   1       45.30       17.65     22.79 o 
  -9   4   1       85.35       74.68     15.37 o 
  -8   4   1      391.20      376.63     21.35 o 
  -7   4   1        5.24        0.72      7.01 o 
  -6   4   1      554.18      546.06     14.33 o 
  -5   4   1      154.12      176.60      7.82 o 
  -4   4   1      690.11      704.84     11.00 o 
  -3   4   1      974.07      979.06     10.79 o 
  -2   4   1      228.99      205.11      6.59 o 
  -1   4   1      350.99      329.45      6.23 o 
   0   4   1      635.27      608.97      8.52 o 
   1   4   1     2607.03     2589.73     19.79 o 
   2   4   1     1081.68     1030.37      9.83 o 
   3   4   1     2373.48     2443.64     18.88 o 
   4   4   1       19.82       19.64      3.22 o 
   5   4   1      389.77      420.17      9.81 o 
   6   4   1      144.09      124.01      7.21 o 
   7   4   1     1374.52     1368.46     27.91 o 
   8   4   1        0.32        2.76      7.39 o 
   9   4   1      391.65      382.20     16.78 o 
  10   4   1     1342.10     1283.99     50.09 o 
  11   4   1       10.14        2.20      7.66 o 
  12   4   1      327.82      337.20     16.58 o 
  13   4   1       12.43       10.09     10.28 o 
  14   4   1        9.17        5.38     15.24 o 
 -10   5   1       44.10       49.91     15.68 o 
  -9   5   1        3.47        4.44     11.45 o 
  -8   5   1       53.64       63.74     12.97 o 
  -7   5   1      219.37      199.67     22.26 o 
  -6   5   1        6.64       11.66     13.78 o 
  -5   5   1        2.57        0.57      4.21 o 
  -4   5   1      534.50      526.60     11.35 o 
  -3   5   1      436.16      417.81      8.16 o 
  -2   5   1       47.54       64.90      4.11 o 
  -1   5   1      934.04     1038.40     13.11 o 
   0   5   1       70.65       83.46      3.83 o 
   1   5   1        0.39        4.46      2.56 o 
   2   5   1      500.90      481.55      6.18 o 
   3   5   1     5271.05     5138.41     40.78 o 
   4   5   1      450.13      429.92      7.37 o 
   5   5   1      175.92      229.67      9.46 o 
   6   5   1     2461.25     2657.33     36.77 o 
   7   5   1        7.54       10.70      6.06 o 
   8   5   1      152.42      159.71     11.14 o 
   9   5   1        0.72        4.38      7.53 o 
  10   5   1      350.45      350.80     17.29 o 
  11   5   1      151.85      189.43     14.93 o 
  12   5   1      462.15      459.90     26.97 o 
  13   5   1        6.16       -0.17     16.96 o 
  14   5   1       33.89       42.39     19.08 o 
 -10   6   1       42.43       41.57     13.21 o 
  -9   6   1      327.96      406.14     21.26 o 
  -8   6   1       83.64       84.75     12.26 o 
  -7   6   1      188.98      174.44     13.50 o 
  -6   6   1       23.79       32.03     11.60 o 
  -5   6   1     1643.86     1559.14     29.37 o 
  -4   6   1      949.00      919.33     16.16 o 
  -3   6   1        1.50       -3.30      3.46 o 
  -2   6   1     1318.31     1376.56     19.43 o 
  -1   6   1      231.74      289.96      6.85 o 
   0   6   1       35.85       40.75      6.31 o 
   1   6   1     2063.55     2049.80     21.81 o 
   2   6   1       52.63       43.71      3.15 o 
   3   6   1      365.06      357.39      6.84 o 
   4   6   1      204.79      240.01      6.99 o 
   5   6   1      144.08      148.93      5.51 o 
   6   6   1      268.84      287.33     11.96 o 
   7   6   1      331.49      327.78     13.99 o 
   8   6   1      144.09      159.26     11.34 o 
   9   6   1      824.23      815.14     23.92 o 
  10   6   1      802.48      747.93     36.29 o 
  11   6   1        9.36        9.21      8.98 o 
  12   6   1       23.23        5.03     13.10 o 
  13   6   1       36.56       40.50     15.52 o 
  14   6   1        1.19        3.93     15.24 o 
  -9   7   1       52.35       55.35     13.01 o 
  -8   7   1       23.72       24.59     10.71 o 
  -7   7   1        6.46       -3.44      8.68 o 
  -6   7   1      119.44      126.52     17.14 o 
  -5   7   1       61.07       60.46      8.92 o 
  -4   7   1     1203.62     1148.96     21.19 o 
  -3   7   1      710.86      669.88     13.49 o 
  -2   7   1      933.07      940.38     20.54 o 
  -1   7   1       55.69       56.38      4.36 o 
   0   7   1     6887.11     7172.85     64.86 o 
   1   7   1        1.11        4.64      5.44 o 
   2   7   1      478.59      533.79     10.41 o 
   3   7   1        6.08       11.49      2.78 o 
   4   7   1       13.64       24.55      3.43 o 
   5   7   1      173.92      184.49      6.74 o 
   6   7   1     1021.29     1023.07     21.26 o 
   7   7   1      200.64      178.63     11.17 o 
   8   7   1       86.55       97.40      9.62 o 
   9   7   1      103.66      115.17     11.34 o 
  10   7   1       13.36        6.82     10.94 o 
  11   7   1        1.32       -4.77     12.72 o 
  12   7   1      108.18      108.58     17.94 o 
  13   7   1        0.11        3.39     13.43 o 
  14   7   1      249.14      326.38     28.09 o 
  -8   8   1       92.27      152.22     18.80 o 
  -7   8   1       44.80       34.30     20.67 o 
  -6   8   1      104.58      105.83     15.52 o 
  -5   8   1      239.31      234.04     20.14 o 
  -4   8   1      260.79      281.92     19.24 o 
  -3   8   1      186.17      198.47     12.17 o 
  -2   8   1       58.62       54.42      4.31 o 
  -1   8   1       30.21       28.71      4.27 o 
   0   8   1       20.59       37.62      4.17 o 
   1   8   1       13.00       13.62      3.82 o 
   2   8   1      134.66      139.09      6.32 o 
   3   8   1      120.93      116.99      3.97 o 
   4   8   1       50.85       43.96      4.95 o 
   5   8   1       21.02       26.67      4.28 o 
   6   8   1      313.17      348.24     10.51 o 
   7   8   1       89.64       99.56      8.04 o 
   8   8   1      499.67      516.34     23.95 o 
   9   8   1      231.25      192.97     17.60 o 
  10   8   1       18.77       -3.44     10.69 o 
  11   8   1       13.63       10.20     23.32 o 
  12   8   1       46.70       35.63     14.48 o 
  13   8   1       19.24       12.66     14.18 o 
  14   8   1        2.26        3.18     14.76 o 
  -7   9   1       12.44       28.86     19.61 o 
  -6   9   1      154.10      173.00     18.58 o 
  -5   9   1      139.21      121.80     20.14 o 
  -4   9   1       12.46       45.78     11.55 o 
  -3   9   1      300.44      359.12     15.51 o 
  -2   9   1     1739.47     1596.09     23.91 o 
  -1   9   1       60.38       52.47      6.32 o 
   0   9   1      211.51      215.32      8.12 o 
   1   9   1      266.63      280.19      9.16 o 
   2   9   1       17.19       16.31      4.54 o 
   3   9   1      141.35      138.78      7.90 o 
   4   9   1      740.74      719.29     11.25 o 
   5   9   1      405.07      399.26     11.08 o 
   6   9   1       33.60       42.43      6.98 o 
   7   9   1      480.96      437.99     19.42 o 
   8   9   1       37.81       34.99      9.29 o 
   9   9   1      211.62      177.15     13.83 o 
  10   9   1      110.98       71.93     15.24 o 
  11   9   1       10.95        7.67     12.67 o 
  12   9   1       17.93       21.53     14.18 o 
  13   9   1      263.95      299.38     26.20 o 
  -6  10   1       39.76       90.08     28.61 o 
  -5  10   1       71.29       72.48     14.11 o 
  -4  10   1        6.36       29.78     28.61 o 
  -3  10   1      149.88      123.31     14.11 o 
  -2  10   1      139.39      139.80     15.97 o 
  -1  10   1        7.07       11.11      5.76 o 
   0  10   1       20.04       21.81      5.82 o 
   1  10   1       46.18       70.15      6.97 o 
   2  10   1       21.37       26.74      6.10 o 
   3  10   1     2125.29     2149.53     37.02 o 
   4  10   1      397.27      397.22     13.28 o 
   5  10   1       95.82      110.60      7.34 o 
   6  10   1      554.14      533.55     14.91 o 
   7  10   1      627.99      605.36     19.62 o 
   8  10   1      337.66      309.02     16.19 o 
   9  10   1        1.19        8.62      8.45 o 
  10  10   1       84.28       72.77     14.40 o 
  11  10   1       56.59       51.08     12.16 o 
  12  10   1      358.70      396.56     27.61 o 
  13  10   1       58.41       37.24     16.44 o 
  -5  11   1       51.14       29.67     25.44 o 
  -4  11   1       10.30       16.74     12.35 o 
  -3  11   1        1.02        1.93     11.55 o 
  -2  11   1      116.25      111.69     11.20 o 
  -1  11   1       15.08       16.54      8.58 o 
   0  11   1       60.02       51.12      8.98 o 
   1  11   1      478.80      479.19     17.39 o 
   2  11   1       45.09       25.04      8.39 o 
   3  11   1       76.21       77.96      9.60 o 
   4  11   1      398.50      374.47     22.65 o 
   5  11   1        7.41        6.54      8.14 o 
   6  11   1      207.98      198.75     13.01 o 
   7  11   1      895.37      849.79     24.00 o 
   8  11   1      185.69      185.49     17.99 o 
   9  11   1      533.57      539.23     27.73 o 
  10  11   1        0.03       -6.15     11.45 o 
  11  11   1       49.09       57.83     18.02 o 
  12  11   1       26.51       36.56     15.74 o 
  13  11   1      317.66      368.76     52.46 o 
  -4  12   1       52.44       19.08     26.49 o 
  -3  12   1       41.83       41.33     25.44 o 
  -2  12   1      180.80      196.06     30.73 o 
  -1  12   1       34.19       37.44      8.55 o 
   0  12   1        0.49       -8.56      7.86 o 
   1  12   1        0.15        7.62      8.52 o 
   2  12   1       43.01       23.04     12.43 o 
   3  12   1      255.24      287.37     22.52 o 
   4  12   1      707.43      685.06     26.38 o 
   5  12   1       15.44        6.51      8.71 o 
   6  12   1        6.28       -1.80      8.35 o 
   7  12   1        8.94        8.72     10.05 o 
   8  12   1        2.74        5.71     12.72 o 
   9  12   1       15.59       26.23     14.31 o 
  10  12   1       15.77        6.27     21.73 o 
  11  12   1      166.39      198.66     22.02 o 
  12  12   1      251.28      192.16     23.09 o 
  -3  13   1       31.10       31.79     27.55 o 
  -2  13   1       53.25       89.02     27.55 o 
  -1  13   1      703.94      707.65     34.47 o 
   0  13   1        7.65       28.28     15.35 o 
   1  13   1      694.82      664.26     23.07 o 
   2  13   1      110.57      113.52     12.27 o 
   3  13   1      583.54      625.23     22.07 o 
   4  13   1      168.52      170.07     13.50 o 
   5  13   1      128.37      155.43     13.22 o 
   6  13   1       36.90       37.09     12.74 o 
   7  13   1       49.09       51.65     14.18 o 
   8  13   1        7.06       30.73     13.49 o 
   9  13   1        2.88       -4.21     19.61 o 
  10  13   1        0.05        7.22     13.85 o 
  11  13   1        0.40        9.20     15.35 o 
  -1  14   1        0.06       22.26     25.44 o 
   0  14   1       29.05       28.61     17.49 o 
   1  14   1       17.65       28.89     24.91 o 
   2  14   1       12.97       23.32     14.99 o 
   3  14   1       22.00        5.17      9.55 o 
   4  14   1       10.56       12.52     11.71 o 
   5  14   1        0.41       -5.60     20.14 o 
   6  14   1        0.57      -12.52     13.78 o 
   7  14   1        4.03       -0.28     12.19 o 
   8  14   1       19.04       28.08     14.24 o 
   9  14   1       14.42       12.84     13.43 o 
  10  14   1       21.02       42.67     15.52 o 
   1  15   1       93.71      137.17     21.27 o 
   2  15   1      548.05      631.64     46.63 o 
   3  15   1       30.79       24.38     21.20 o 
   4  15   1       43.55       30.41     13.43 o 
   5  15   1        0.10      -16.42     10.94 o 
   6  15   1       31.99       39.78     20.14 o 
   7  15   1        1.33       -6.63     12.97 o 
   8  15   1        1.97       11.03     13.85 o 
   9  15   1        0.70       11.34     14.93 o 
  -7 -15   2       48.74       55.57     16.44 o 
  -6 -15   2       98.41      136.03     18.56 o 
  -5 -15   2       79.15       99.62     26.49 o 
  -4 -15   2       51.59       48.75     23.32 o 
  -3 -15   2        4.24        8.48     22.26 o 
  -2 -15   2       27.47      -11.66     19.08 o 
  -9 -14   2        2.70        2.56     13.43 o 
  -8 -14   2       25.30       47.59     15.35 o 
  -7 -14   2        1.59        8.48     12.74 o 
  -6 -14   2       49.63       42.62     14.18 o 
  -5 -14   2       20.17       21.20     14.84 o 
  -4 -14   2        0.00       16.52     12.16 o 
  -3 -14   2       44.16       69.95     25.44 o 
  -2 -14   2       72.27       59.35     24.38 o 
  -1 -14   2      183.11      274.49     34.97 o 
   0 -14   2      187.37      167.45     29.67 o 
   1 -14   2      303.77      322.89     27.35 o 
 -11 -13   2       30.23       24.75     17.49 o 
 -10 -13   2       21.44       36.47     15.24 o 
  -9 -13   2       20.96        8.76     14.18 o 
  -8 -13   2       27.96       74.61     15.68 o 
  -7 -13   2       58.85       83.53     14.93 o 
  -6 -13   2       48.59       55.23     12.97 o 
  -5 -13   2       67.47       58.92     13.73 o 
  -4 -13   2      421.09      427.02     28.61 o 
  -3 -13   2       74.24       77.08     13.13 o 
  -2 -13   2      688.06      671.70     30.34 o 
  -1 -13   2       58.19       57.59     15.35 o 
   0 -13   2       61.03       58.25     15.75 o 
   1 -13   2        2.89       13.52     18.02 o 
   2 -13   2       27.42       60.41     26.49 o 
 -12 -12   2       18.21       32.00     17.03 o 
 -11 -12   2       18.18        6.66     14.60 o 
 -10 -12   2        5.50       19.41     14.18 o 
  -9 -12   2       38.20       50.61     19.61 o 
  -8 -12   2        4.88       -7.13     25.97 o 
  -7 -12   2      573.21      625.43     38.15 o 
  -6 -12   2        3.24        4.64     10.69 o 
  -5 -12   2      155.51      137.96     15.24 o 
  -4 -12   2       19.73       28.30     11.57 o 
  -3 -12   2      639.14      601.16     20.17 o 
  -2 -12   2      436.72      450.05     19.15 o 
  -1 -12   2        8.47      -10.88      7.25 o 
   0 -12   2      314.87      330.09     23.19 o 
   1 -12   2       83.67       95.11     13.50 o 
   2 -12   2        4.96       33.91     23.32 o 
   3 -12   2       34.80        8.48     23.32 o 
   4 -12   2        6.30       31.79     27.55 o 
 -12 -11   2      237.47      243.08     24.59 o 
 -11 -11   2       32.75       10.07     14.24 o 
 -10 -11   2       41.13       29.67     20.14 o 
  -9 -11   2      161.90      179.11     18.35 o 
  -8 -11   2       13.27       26.95      8.92 o 
  -7 -11   2      332.23      295.70     14.77 o 
  -6 -11   2      298.51      326.32     15.08 o 
  -5 -11   2        0.15        0.70      7.44 o 
  -4 -11   2      778.50      744.52     21.11 o 
  -3 -11   2       16.57       19.37      7.80 o 
  -2 -11   2      251.57      241.74     10.64 o 
  -1 -11   2      230.58      257.20     10.36 o 
   0 -11   2        7.55        7.77      5.64 o 
   1 -11   2      258.63      275.67     16.92 o 
   2 -11   2        3.26       -1.93     14.28 o 
   3 -11   2      458.12      518.24     41.33 o 
   4 -11   2       89.49       58.29     24.38 o 
   5 -11   2       98.98      113.40     30.73 o 
 -13 -10   2      396.99      478.12     32.54 o 
 -12 -10   2      198.99      174.14     17.24 o 
 -11 -10   2       46.85       60.99     12.66 o 
 -10 -10   2      193.98      170.22     14.73 o 
  -9 -10   2        0.09        3.88      8.62 o 
  -8 -10   2        2.01       10.52     10.85 o 
  -7 -10   2      645.11      625.13     26.60 o 
  -6 -10   2      324.38      316.66     16.67 o 
  -5 -10   2       22.31       36.84      5.91 o 
  -4 -10   2       24.39       13.23      4.29 o 
  -3 -10   2      985.99      938.98     18.74 o 
  -2 -10   2      447.88      420.21     12.48 o 
  -1 -10   2        6.06        4.21      5.51 o 
   0 -10   2      169.01      171.99      8.13 o 
   1 -10   2        0.87        2.29      4.55 o 
   2 -10   2       46.81       56.81      6.26 o 
   3 -10   2        9.20       22.13      9.96 o 
   4 -10   2       72.76       33.91     22.26 o 
   5 -10   2       44.73       36.03     23.32 o 
   6 -10   2      189.93      260.71     37.09 o 
 -13  -9   2       54.17       47.15     32.85 o 
 -12  -9   2       84.84       92.29     17.31 o 
 -11  -9   2       39.45       64.74     15.24 o 
 -10  -9   2      128.83      132.10     13.80 o 
  -9  -9   2       56.02       69.02      9.52 o 
  -8  -9   2       45.26       74.62      9.30 o 
  -7  -9   2        2.14       -3.84      5.91 o 
  -6  -9   2      708.48      718.93     20.65 o 
  -5  -9   2       73.37       73.55      4.36 o 
  -4  -9   2      223.99      226.02      6.94 o 
  -3  -9   2       91.82      100.06      8.95 o 
  -2  -9   2      186.30      183.93      7.27 o 
  -1  -9   2      321.81      305.53      8.44 o 
   0  -9   2       63.12       69.21      4.54 o 
   1  -9   2      320.11      318.23     10.73 o 
   2  -9   2      236.33      254.21      9.00 o 
   3  -9   2      601.30      538.00     14.14 o 
   4  -9   2      164.69      154.89     12.20 o 
   5  -9   2        8.61       13.91     14.31 o 
   6  -9   2       13.59       30.00     12.19 o 
   7  -9   2      118.21       77.56     24.91 o 
 -13  -8   2       54.27       75.22     17.94 o 
 -12  -8   2        3.46       23.93     14.18 o 
 -11  -8   2      504.88      531.49     54.58 o 
 -10  -8   2       22.70       27.29     12.43 o 
  -9  -8   2       32.60       30.73     15.49 o 
  -8  -8   2      102.35       83.38      8.94 o 
  -7  -8   2      189.10      196.29     12.80 o 
  -6  -8   2      256.26      272.86      8.69 o 
  -5  -8   2      120.06      134.01      5.36 o 
  -4  -8   2        0.03       -1.53      2.45 o 
  -3  -8   2      215.64      194.80      5.42 o 
  -2  -8   2      532.83      518.94      9.23 o 
  -1  -8   2        6.77        6.26      3.43 o 
   0  -8   2      386.75      407.04      7.99 o 
   1  -8   2        2.92        4.63      3.06 o 
   2  -8   2       37.98       36.68      3.34 o 
   3  -8   2      557.08      520.44     12.17 o 
   4  -8   2        0.24       -2.99      5.14 o 
   5  -8   2       23.20       14.98      9.95 o 
   6  -8   2     1144.72     1063.41     50.87 o 
   7  -8   2       21.60       41.61     12.82 o 
   8  -8   2      121.02      156.10     18.33 o 
 -13  -7   2       47.89       27.02     14.99 o 
 -12  -7   2        2.37        0.86     10.41 o 
 -11  -7   2      436.22      490.52     27.28 o 
 -10  -7   2      154.37      147.77     13.60 o 
  -9  -7   2      808.00      875.25     61.42 o 
  -8  -7   2      215.35      234.03     11.54 o 
  -7  -7   2      204.74      195.66      8.18 o 
  -6  -7   2      849.82      778.60     14.80 o 
  -5  -7   2     1218.00     1183.02     15.07 o 
  -4  -7   2      413.81      411.32      7.81 o 
  -3  -7   2      123.61      125.76      4.15 o 
  -2  -7   2      696.31      696.07      9.09 o 
  -1  -7   2      680.44      792.91     10.63 o 
   0  -7   2      387.10      411.32      7.11 o 
   1  -7   2      441.49      464.35      6.81 o 
   2  -7   2      303.12      317.11      6.25 o 
   3  -7   2      994.05      912.98     12.48 o 
   4  -7   2      278.78      296.36     10.61 o 
   5  -7   2      444.80      433.39     19.00 o 
   6  -7   2      155.35      145.19     18.02 o 
   7  -7   2        3.27       -7.86      8.90 o 
   8  -7   2        1.17       22.25      9.51 o 
   9  -7   2       16.28       -0.11     13.13 o 
 -13  -6   2      212.04      218.59     23.19 o 
 -12  -6   2      153.81      149.01     21.88 o 
 -11  -6   2      352.37      337.90     19.76 o 
 -10  -6   2       23.85       33.66      9.64 o 
  -9  -6   2     1531.13     1548.86     38.34 o 
  -8  -6   2      571.15      540.98     16.03 o 
  -7  -6   2      208.88      189.80      8.12 o 
  -6  -6   2       52.50       50.08      5.13 o 
  -5  -6   2       10.05        5.33      2.72 o 
  -4  -6   2      172.79      213.75      5.43 o 
  -3  -6   2      265.95      304.31      5.08 o 
  -2  -6   2      630.78      620.13      9.81 o 
  -1  -6   2     1043.17     1041.49     11.92 o 
   0  -6   2        1.83        6.96      2.90 o 
   1  -6   2      427.56      419.96      7.64 o 
   2  -6   2     1079.60     1051.71     15.84 o 
   3  -6   2      214.06      213.80      6.83 o 
   4  -6   2      265.65      250.89      8.17 o 
   5  -6   2        0.45       -3.45      5.66 o 
   6  -6   2       14.29        2.84      7.07 o 
   7  -6   2      416.82      427.65     21.35 o 
   8  -6   2       97.36       74.48     12.97 o 
   9  -6   2      109.01      111.79     15.99 o 
  10  -6   2        0.38        5.75     11.66 o 
 -14  -5   2       28.93       52.44     18.33 o 
 -13  -5   2      119.63      133.62     20.52 o 
 -12  -5   2        5.83        1.67     10.61 o 
 -11  -5   2      544.25      537.97     19.65 o 
 -10  -5   2      205.19      201.95     11.05 o 
  -9  -5   2     1824.48     1766.01     32.23 o 
  -8  -5   2      172.55      152.38      9.88 o 
  -7  -5   2     1072.13     1037.57     33.19 o 
  -6  -5   2        3.24        6.45      5.52 o 
  -5  -5   2      245.54      216.99      6.67 o 
  -4  -5   2     3345.81     3774.13     36.51 o 
  -3  -5   2      412.64      525.67      6.49 o 
  -2  -5   2       94.50       99.42      3.25 o 
  -1  -5   2        0.16        2.03      1.57 o 
   0  -5   2      206.95      200.28     12.73 o 
   1  -5   2       21.50       29.09      3.68 o 
   2  -5   2      460.73      490.78      7.62 o 
   3  -5   2      175.35      156.17      5.61 o 
   4  -5   2      253.43      261.65      7.36 o 
   5  -5   2       46.44       57.97      6.11 o 
   6  -5   2      145.34      123.95     18.55 o 
   7  -5   2       64.02       61.28     11.17 o 
   8  -5   2       51.88       55.42     14.31 o 
   9  -5   2       13.46       11.48     13.25 o 
  10  -5   2        0.39       -1.13      8.22 o 
 -13  -4   2       42.64       62.24     38.68 o 
 -12  -4   2        3.69       15.24      9.03 o 
 -11  -4   2       21.08       13.86      7.92 o 
 -10  -4   2      111.99      111.59     10.88 o 
  -9  -4   2      419.94      438.37     14.19 o 
  -8  -4   2      428.04      423.06     14.33 o 
  -7  -4   2      239.91      250.43     10.58 o 
  -6  -4   2      841.17      860.02     17.58 o 
  -5  -4   2       32.26       35.17      4.13 o 
  -4  -4   2     4144.44     3907.53     38.15 o 
  -3  -4   2      529.45      538.91      6.70 o 
  -2  -4   2       94.04       80.86      2.34 o 
  -1  -4   2     1431.41     1391.67     12.82 o 
   0  -4   2      118.01       96.32      8.21 o 
   1  -4   2      985.89      986.51     16.45 o 
   2  -4   2     8922.32     9344.51     80.95 o 
   3  -4   2      541.22      559.41      8.89 o 
   4  -4   2      565.77      556.60      9.80 o 
   5  -4   2      149.27      152.32      6.77 o 
   6  -4   2      695.04      634.57     17.85 o 
   7  -4   2       67.16       68.13     11.24 o 
   8  -4   2      812.14      831.96     29.95 o 
   9  -4   2      296.41      313.00     38.15 o 
  10  -4   2       25.60       28.71      9.49 o 
  11  -4   2        0.92        8.20      9.62 o 
 -13  -3   2       37.65       33.12     11.87 o 
 -12  -3   2       51.07       41.69      9.77 o 
 -11  -3   2      401.52      390.68     16.98 o 
 -10  -3   2       19.04        5.44      6.38 o 
  -9  -3   2      543.22      520.62     15.12 o 
  -8  -3   2     1064.11     1040.60     21.08 o 
  -7  -3   2      812.40      791.80     19.43 o 
  -6  -3   2       26.62       36.26      6.12 o 
  -5  -3   2       14.75       25.52      4.72 o 
  -4  -3   2       12.08        9.16      3.60 o 
  -3  -3   2     4028.08     3654.27     29.52 o 
  -2  -3   2     4422.62     4351.95     29.94 o 
  -1  -3   2    10903.94    10299.34     80.42 o 
   0  -3   2      232.65      231.08      6.14 o 
   1  -3   2      466.36      493.90     10.17 o 
   2  -3   2        0.00        1.56      2.26 o 
   3  -3   2      992.47      973.81     12.13 o 
   4  -3   2     1687.77     1880.74     17.45 o 
   5  -3   2      475.16      411.42     15.03 o 
   6  -3   2      142.85      155.76      6.60 o 
   7  -3   2     1148.26     1067.22     19.88 o 
   8  -3   2      157.45      142.08     14.24 o 
   9  -3   2      279.03      245.99     18.55 o 
  10  -3   2        2.47       -5.09      7.58 o 
  11  -3   2      293.09      275.51     17.59 o 
  12  -3   2      186.34      179.48     19.44 o 
 -13  -2   2       10.10       17.10     11.24 o 
 -12  -2   2      579.33      596.18     21.57 o 
 -11  -2   2       28.89       14.50     11.17 o 
 -10  -2   2      154.94      187.41     11.71 o 
  -9  -2   2       92.12       72.81      8.13 o 
  -8  -2   2        9.16        7.48      5.01 o 
  -7  -2   2        0.62        1.94      4.64 o 
  -6  -2   2     5422.44     5759.39     60.91 o 
  -5  -2   2      200.64      258.24     11.11 o 
  -4  -2   2     3896.21     3729.37     44.35 o 
  -3  -2   2      884.37      825.94     11.74 o 
  -2  -2   2    28676.57    28050.01    237.09 o 
  -1  -2   2    10838.67    10623.42     63.84 o 
   0  -2   2    33842.38    33036.16    385.63 o 
   1  -2   2     1298.99     1234.45     13.94 o 
   2  -2   2      578.63      596.62      8.07 o 
   3  -2   2      152.05      139.66      3.63 o 
   4  -2   2     7088.00     7613.21     58.80 o 
   5  -2   2       88.23      104.13      5.91 o 
   6  -2   2      551.83      575.45     11.94 o 
   7  -2   2      181.91      180.57      7.75 o 
   8  -2   2      110.82       98.77     11.63 o 
   9  -2   2      691.98      648.62     18.01 o 
  10  -2   2        5.68       -1.12      7.31 o 
  11  -2   2        3.34       -7.35      8.22 o 
  12  -2   2       42.68       82.35     13.09 o 
 -13  -1   2       89.29      120.44     18.08 o 
 -12  -1   2        2.41       -4.30      8.05 o 
 -11  -1   2       48.75       50.51      9.37 o 
 -10  -1   2      298.26      320.87     14.77 o 
  -9  -1   2       42.67       34.04      6.75 o 
  -8  -1   2       19.32       14.01      5.49 o 
  -7  -1   2       86.62       97.38      6.79 o 
  -6  -1   2      188.58      187.96      8.58 o 
  -5  -1   2      275.11      269.03     10.10 o 
  -4  -1   2      580.98      573.52     12.05 o 
  -3  -1   2      656.50      665.19     10.80 o 
  -2  -1   2       23.38       16.28      2.42 o 
  -1  -1   2    16326.00    15565.13    120.89 o 
   0  -1   2       97.61      109.38      2.88 o 
   1  -1   2    15545.57    14832.79    120.57 o 
   2  -1   2      553.16      511.33      8.93 o 
   3  -1   2       16.22       19.82      2.26 o 
   4  -1   2        7.58        7.05      2.57 o 
   5  -1   2      227.64      217.13      7.20 o 
   6  -1   2      262.94      259.01      8.45 o 
   7  -1   2      579.12      564.99     12.85 o 
   8  -1   2      352.61      359.01     11.34 o 
   9  -1   2        0.70        4.93      5.97 o 
  10  -1   2       53.30       40.65      7.98 o 
  11  -1   2      118.84       80.47     11.21 o 
  12  -1   2      138.62      135.78     14.16 o 
 -13   0   2        0.10       -4.77     11.92 o 
 -12   0   2       24.59       22.84     16.35 o 
 -11   0   2      262.07      293.26     15.45 o 
 -10   0   2        5.03        7.85      7.30 o 
  -9   0   2       11.99        8.10      5.69 o 
  -8   0   2        3.31       -2.14      7.04 o 
  -7   0   2      657.22      693.99     17.04 o 
  -6   0   2      289.58      278.62     10.30 o 
  -5   0   2     1568.15     1607.97     24.63 o 
  -4   0   2        1.18       -0.65      3.01 o 
  -3   0   2      588.07      599.12      8.63 o 
  -2   0   2     7226.69     6936.07     52.20 o 
  -1   0   2     2230.34     2054.21     16.57 o 
   0   0   2       51.02       38.19      1.75 o 
   1   0   2        4.36       10.90      1.78 o 
   2   0   2     7308.30     6823.73     59.38 o 
   3   0   2       30.58       25.49      2.55 o 
   4   0   2      409.49      434.24      7.37 o 
   5   0   2      383.15      421.69      8.78 o 
   6   0   2      507.99      545.09     10.66 o 
   7   0   2      181.34      187.69      8.02 o 
   8   0   2       57.22       57.03      7.72 o 
   9   0   2       42.39       31.06      6.24 o 
  10   0   2      107.01       62.30     12.94 o 
  11   0   2       44.53       59.09      9.48 o 
  12   0   2        1.90       -5.52      8.36 o 
  13   0   2        4.16       10.72     12.67 o 
 -12   1   2       13.29        8.41     11.71 o 
 -11   1   2       54.13       23.18      9.82 o 
 -10   1   2      362.86      370.89     19.89 o 
  -9   1   2       63.60       69.25     13.57 o 
  -8   1   2     1459.04     1393.22     25.10 o 
  -7   1   2      136.02      127.56     11.88 o 
  -6   1   2       97.65      101.44      5.98 o 
  -5   1   2      575.21      636.03     13.45 o 
  -4   1   2       19.32       26.52      3.63 o 
  -3   1   2     6219.28     6274.52     48.74 o 
  -2   1   2     6333.74     6359.32     48.31 o 
  -1   1   2      778.73      732.99      7.02 o 
   0   1   2      787.18      745.98      6.05 o 
   1   1   2       90.44       89.21      2.46 o 
   2   1   2     1212.50     1145.07     12.24 o 
   3   1   2       21.77       22.71      3.48 o 
   4   1   2      240.27      269.61      8.31 o 
   5   1   2     8491.01     8557.73     93.33 o 
   6   1   2       88.93       82.38      7.48 o 
   7   1   2       29.44       28.05      5.79 o 
   8   1   2      219.32      227.13     15.85 o 
   9   1   2      242.14      219.14     10.85 o 
  10   1   2      174.43      142.62      9.56 o 
  11   1   2      149.16      123.47     11.30 o 
  12   1   2        0.39       -5.94      7.61 o 
  13   1   2       16.92        6.98     12.48 o 
 -12   2   2      139.40      163.57     19.01 o 
 -11   2   2       11.17        3.25      9.49 o 
 -10   2   2       13.17      -14.48      9.66 o 
  -9   2   2       42.59       45.33     13.30 o 
  -8   2   2       18.15       26.62      9.27 o 
  -7   2   2       11.09        6.75      4.22 o 
  -6   2   2     1799.69     1847.01     22.26 o 
  -5   2   2       60.69       62.42      3.70 o 
  -4   2   2     3573.78     3485.81     59.92 o 
  -3   2   2        2.32        2.77      2.16 o 
  -2   2   2     5801.59     5790.24     47.71 o 
  -1   2   2       15.50       20.38      2.26 o 
   0   2   2    82680.21    78903.29    660.34 o 
   1   2   2        2.84       15.08      1.30 o 
   2   2   2     2563.30     2575.69     24.58 o 
   3   2   2       19.15       16.54      2.46 o 
   4   2   2        1.17       -1.95      4.05 o 
   5   2   2      100.83       91.01      6.67 o 
   6   2   2      536.16      507.85     14.85 o 
   7   2   2       60.53       62.39      7.48 o 
   8   2   2      306.55      296.56     13.86 o 
   9   2   2      399.63      393.41     18.20 o 
  10   2   2      655.17      603.26     18.88 o 
  11   2   2       72.87       76.97      9.91 o 
  12   2   2        1.51       -3.12      7.62 o 
  13   2   2        4.36        2.11     10.25 o 
 -11   3   2      457.50      521.87     23.21 o 
 -10   3   2       15.25        8.79     12.72 o 
  -9   3   2      313.24      252.02     20.67 o 
  -8   3   2      525.71      524.63     19.27 o 
  -7   3   2       30.11       17.96      7.73 o 
  -6   3   2        5.22       -0.96      4.28 o 
  -5   3   2      633.83      684.02     12.13 o 
  -4   3   2     4945.45     5105.70     53.32 o 
  -3   3   2       59.72       73.67      3.03 o 
  -2   3   2        1.63        1.03      1.86 o 
  -1   3   2       31.25       31.81      2.08 o 
   0   3   2      145.25      168.04      3.16 o 
   1   3   2       75.36       64.72      2.79 o 
   2   3   2     5690.90     5627.37     40.45 o 
   3   3   2      154.13      141.25      3.96 o 
   4   3   2      946.10      929.44     21.87 o 
   5   3   2      749.25      733.22     16.88 o 
   6   3   2      160.38      156.21      8.71 o 
   7   3   2      954.33      931.47     22.40 o 
   8   3   2      254.54      252.16     12.92 o 
   9   3   2       36.00       46.91      8.96 o 
  10   3   2       48.27       57.96      9.24 o 
  11   3   2       55.68       46.04      9.24 o 
  12   3   2      115.07      155.24     13.08 o 
  13   3   2       16.27        4.33      8.48 o 
  14   3   2      240.87      260.70     19.87 o 
 -11   4   2        0.57       11.66     20.14 o 
 -10   4   2       72.91       62.90     38.68 o 
  -9   4   2        4.76        2.12     10.49 o 
  -8   4   2       18.33        6.20     10.10 o 
  -7   4   2      177.83      167.99     12.87 o 
  -6   4   2     2196.22     2117.87     37.11 o 
  -5   4   2        5.08       -0.20      4.55 o 
  -4   4   2     5345.94     5246.87     68.13 o 
  -3   4   2     4349.25     4255.44     32.78 o 
  -2   4   2     1863.40     1839.32     15.89 o 
  -1   4   2        1.78        3.27      1.65 o 
   0   4   2      667.10      676.91      6.49 o 
   1   4   2      361.76      368.73      4.59 o 
   2   4   2       80.07      106.89      3.54 o 
   3   4   2     1232.54     1338.48     13.42 o 
   4   4   2      208.63      193.96      5.74 o 
   5   4   2     2873.08     3046.87     38.76 o 
   6   4   2      315.30      374.81     13.37 o 
   7   4   2     2094.83     2214.89     46.72 o 
   8   4   2       75.43       90.38     13.92 o 
   9   4   2      235.92      214.99     13.60 o 
  10   4   2        1.76       25.43      8.86 o 
  11   4   2     1285.66     1305.90     29.35 o 
  12   4   2        5.85        7.67      8.49 o 
  13   4   2       63.34      110.77     16.52 o 
  14   4   2       30.61       22.67     11.96 o 
 -10   5   2       49.06       94.90     14.61 o 
  -9   5   2        0.60        2.96      9.75 o 
  -8   5   2      327.39      297.40     20.19 o 
  -7   5   2       12.79       -6.19      9.34 o 
  -6   5   2     2703.00     2605.95     94.85 o 
  -5   5   2       15.54       24.41      5.18 o 
  -4   5   2      294.36      300.77      7.60 o 
  -3   5   2       31.44       40.36      2.91 o 
  -2   5   2     8240.53     8667.56    150.65 o 
  -1   5   2     1884.03     2045.79     19.96 o 
   0   5   2      131.67      146.63      3.83 o 
   1   5   2     1465.47     1600.92     13.63 o 
   2   5   2     2917.09     2839.95     21.10 o 
   3   5   2       47.74       75.46      3.82 o 
   4   5   2      475.99      500.27      9.36 o 
   5   5   2      400.17      414.70     11.35 o 
   6   5   2      750.96      759.16     18.95 o 
   7   5   2      254.89      284.08     15.50 o 
   8   5   2      986.96      934.42     24.00 o 
   9   5   2        1.83        9.08      7.14 o 
  10   5   2      418.28      446.29     19.33 o 
  11   5   2       92.83      105.65     12.82 o 
  12   5   2        8.21       13.27     10.40 o 
  13   5   2      245.81      212.72     15.51 o 
  14   5   2       17.70       20.44     20.14 o 
 -10   6   2       31.38       59.83     14.10 o 
  -9   6   2        2.85      -15.79     10.53 o 
  -8   6   2       12.79       33.18     10.80 o 
  -7   6   2        7.43        5.61      8.57 o 
  -6   6   2       88.51       70.85     10.56 o 
  -5   6   2     1279.98     1277.72     31.88 o 
  -4   6   2     3221.59     3113.11     37.18 o 
  -3   6   2       43.03       47.26      4.56 o 
  -2   6   2      309.48      314.56      8.72 o 
  -1   6   2     1249.79     1306.05     14.58 o 
   0   6   2      177.97      166.13      5.52 o 
   1   6   2     1407.89     1425.87     18.29 o 
   2   6   2      836.99      848.58      8.40 o 
   3   6   2      144.90      188.18      5.21 o 
   4   6   2     1722.63     1859.48     21.32 o 
   5   6   2     1902.80     2066.71     21.87 o 
   6   6   2       53.59       67.06      7.17 o 
   7   6   2       12.87        9.05      9.86 o 
   8   6   2        1.42        8.01      6.68 o 
   9   6   2       48.90       46.65      9.29 o 
  10   6   2      638.51      654.03     22.77 o 
  11   6   2      873.36      867.60     27.61 o 
  12   6   2      535.21      547.79     23.13 o 
  13   6   2      103.41       95.03     18.26 o 
  14   6   2        4.10       -8.72     19.08 o 
  -9   7   2      148.97      182.63     30.06 o 
  -8   7   2        0.89       10.87     10.17 o 
  -7   7   2       65.80       63.64     15.25 o 
  -6   7   2       89.54       99.04     11.96 o 
  -5   7   2      132.37      118.74     11.13 o 
  -4   7   2     2382.41     2267.31     33.11 o 
  -3   7   2      179.42      174.82      7.50 o 
  -2   7   2       86.41       76.68      4.81 o 
  -1   7   2      182.40      197.83      5.43 o 
   0   7   2       37.76       34.85      3.85 o 
   1   7   2      462.18      463.70     10.65 o 
   2   7   2     1373.80     1515.37     15.77 o 
   3   7   2      158.08      146.67      4.91 o 
   4   7   2      384.25      393.65      8.12 o 
   5   7   2        8.55        1.53      3.00 o 
   6   7   2      499.18      519.54     14.06 o 
   7   7   2     1358.63     1328.31     28.27 o 
   8   7   2       19.32       19.76      7.46 o 
   9   7   2        2.54        0.13      7.43 o 
  10   7   2        0.29       -0.34      8.09 o 
  11   7   2      263.71      294.21     22.44 o 
  12   7   2      154.50      153.29     29.67 o 
  13   7   2        1.56        7.56     13.73 o 
  14   7   2        0.30       -0.98     15.52 o 
  -8   8   2       10.33       -9.60     12.52 o 
  -7   8   2       18.85       26.75     13.13 o 
  -6   8   2      129.28      156.76     19.08 o 
  -5   8   2       64.27       63.62     33.38 o 
  -4   8   2     1049.84     1015.49     27.78 o 
  -3   8   2      313.72      315.59      9.83 o 
  -2   8   2      529.17      503.14     15.02 o 
  -1   8   2        1.34       -2.87      4.69 o 
   0   8   2      142.07      149.98      6.17 o 
   1   8   2       30.24       33.03      4.57 o 
   2   8   2      144.44      176.47      6.89 o 
   3   8   2      265.59      257.62      5.72 o 
   4   8   2      201.32      224.49      9.41 o 
   5   8   2       53.76       53.44      4.82 o 
   6   8   2      167.27      202.74      9.68 o 
   7   8   2        1.95       -6.26      5.94 o 
   8   8   2      246.69      266.23     13.69 o 
   9   8   2      111.77      101.14     19.08 o 
  10   8   2       36.36       14.73     11.45 o 
  11   8   2      342.51      373.88     26.49 o 
  12   8   2        9.52       12.98     13.78 o 
  13   8   2      341.96      328.23     26.10 o 
  14   8   2      107.55      119.76     20.52 o 
  -7   9   2      182.94      216.41     30.20 o 
  -6   9   2      247.96      260.25     40.80 o 
  -5   9   2      117.74      104.62     26.49 o 
  -4   9   2      140.62      145.55     19.61 o 
  -3   9   2      438.29      447.67     16.76 o 
  -2   9   2      245.43      270.95      8.22 o 
  -1   9   2      167.84      177.60      9.03 o 
   0   9   2        9.82       14.03      4.82 o 
   1   9   2       16.36       24.34      4.89 o 
   2   9   2       45.09       40.15      5.17 o 
   3   9   2     1184.70     1194.59     21.35 o 
   4   9   2       15.36        5.56      4.98 o 
   5   9   2        3.28        5.84      4.58 o 
   6   9   2       42.31       48.87      6.98 o 
   7   9   2        0.06       -6.02      7.12 o 
   8   9   2     1288.00     1308.25     53.10 o 
   9   9   2      116.61      119.84     12.76 o 
  10   9   2      194.59      169.89     17.94 o 
  11   9   2      404.93      433.65     26.53 o 
  12   9   2      333.67      392.66     26.60 o 
  13   9   2       87.59      122.12     20.60 o 
  14   9   2        0.04      -15.24     14.60 o 
  -6  10   2      144.26      176.36     19.79 o 
  -5  10   2       14.68       16.07     12.52 o 
  -4  10   2      964.72      947.21     34.44 o 
  -3  10   2       94.68      113.98     14.70 o 
  -2  10   2       52.64       49.01     13.55 o 
  -1  10   2       90.32      102.35      8.36 o 
   0  10   2        0.58       -5.86      5.52 o 
   1  10   2       38.50       49.20     10.71 o 
   2  10   2      296.75      329.52     11.86 o 
   3  10   2       21.74       13.03      6.02 o 
   4  10   2      185.02      179.32      9.70 o 
   5  10   2     1051.61     1001.01     30.59 o 
   6  10   2      195.29      219.49     12.08 o 
   7  10   2      249.02      227.81     11.33 o 
   8  10   2       93.79      105.07     11.34 o 
   9  10   2       85.79       64.81     10.77 o 
  10  10   2      214.79      207.16     15.45 o 
  11  10   2        5.63        3.71     10.29 o 
  12  10   2        7.85       13.25     14.24 o 
  13  10   2      162.29      218.51     47.16 o 
  -5  11   2        7.86        5.63     13.32 o 
  -4  11   2       16.74       -6.43     13.78 o 
  -3  11   2      556.33      495.87     60.41 o 
  -2  11   2      102.66       96.50     22.26 o 
  -1  11   2       50.30       50.94      9.72 o 
   0  11   2       60.53       66.86     12.72 o 
   1  11   2      241.42      267.71     14.02 o 
   2  11   2        0.39      -10.87      7.25 o 
   3  11   2       36.83       40.19      9.22 o 
   4  11   2      401.37      435.13     24.58 o 
   5  11   2      364.06      379.18     16.90 o 
   6  11   2       51.35       63.24     14.16 o 
   7  11   2       42.67       43.82      9.90 o 
   8  11   2      648.48      649.25     28.84 o 
   9  11   2       89.48      107.67     12.30 o 
  10  11   2      275.71      247.12     16.78 o 
  11  11   2        8.52      -10.60      9.79 o 
  12  11   2       15.97       26.72     17.43 o 
  13  11   2       52.01       71.39     19.31 o 
  -4  12   2       13.50       26.49     27.55 o 
  -3  12   2       22.33       50.87     26.49 o 
  -2  12   2        5.12       -3.82     13.25 o 
  -1  12   2       12.82        2.47      8.99 o 
   0  12   2      110.56      116.49     11.92 o 
   1  12   2      134.80      153.55     13.52 o 
   2  12   2        0.77       -5.27     10.48 o 
   3  12   2       34.40       42.70      9.77 o 
   4  12   2      343.72      334.68     25.68 o 
   5  12   2       53.40       55.77     10.37 o 
   6  12   2       59.86       51.24     11.33 o 
   7  12   2       29.34       35.36      9.75 o 
   8  12   2        0.07       15.05     11.17 o 
   9  12   2      119.05      159.60     25.97 o 
  10  12   2        0.84       18.73     12.48 o 
  11  12   2        7.45        8.87     14.00 o 
  12  12   2       36.22       46.43     31.79 o 
  -3  13   2       11.06       39.21     26.49 o 
  -2  13   2       16.00       29.67     25.44 o 
  -1  13   2       41.20       28.08     23.85 o 
   0  13   2       42.34       38.70     12.12 o 
   1  13   2       78.77       97.38     12.02 o 
   2  13   2       64.54       91.57     11.33 o 
   3  13   2       57.07       55.09     10.88 o 
   4  13   2      589.27      614.08     27.34 o 
   5  13   2       72.86       89.39     12.02 o 
   6  13   2       64.74       67.57     11.38 o 
   7  13   2      122.87      126.05     16.85 o 
   8  13   2       12.67       11.16     12.67 o 
   9  13   2       93.06      102.84     17.24 o 
  10  13   2        1.11        5.62     22.79 o 
  11  13   2        4.14       -1.63     14.48 o 
  12  13   2       49.53       49.81     20.14 o 
  -1  14   2        2.36       18.02     27.55 o 
   0  14   2       44.36       35.43     16.44 o 
   1  14   2       66.92       93.61     22.26 o 
   2  14   2       26.21       24.30     10.88 o 
   3  14   2      129.52      115.20     12.94 o 
   4  14   2        0.13      -10.99     10.83 o 
   5  14   2        2.25       -7.56     11.17 o 
   6  14   2       90.97       79.74     15.68 o 
   7  14   2       10.46        4.79     12.35 o 
   8  14   2      152.42      197.27     44.51 o 
   9  14   2       44.53       31.95     15.37 o 
  10  14   2       18.75       -1.12     13.85 o 
  11  14   2      119.15      160.02     22.10 o 
   1  15   2       32.96       -5.53     20.67 o 
   2  15   2      125.52      160.05     33.38 o 
   3  15   2       16.32       44.51     22.26 o 
   4  15   2        2.77       -2.41     12.21 o 
   5  15   2        4.53        4.11     13.25 o 
   6  15   2        8.03       -1.39     11.92 o 
   7  15   2       89.38      111.85     20.14 o 
   8  15   2        1.84       -2.12     13.49 o 
   9  15   2        8.41       27.58     16.10 o 
  -7 -15   3      151.24      176.59     21.27 o 
  -6 -15   3       45.31       45.86     16.28 o 
  -5 -15   3        0.55       36.03     22.26 o 
  -4 -15   3        5.58       27.55     20.14 o 
  -3 -15   3       38.07       71.01     25.44 o 
  -9 -14   3        0.24      -17.49     13.49 o 
  -8 -14   3       12.29       -4.17     11.92 o 
  -7 -14   3       71.08       58.37     14.48 o 
  -6 -14   3        8.88       11.10     18.55 o 
  -5 -14   3      164.55      164.15     17.80 o 
  -4 -14   3       53.35       32.85     22.26 o 
  -3 -14   3       38.77       28.61     22.26 o 
  -2 -14   3       29.52        6.36     20.14 o 
  -1 -14   3       33.27       57.23     24.38 o 
   0 -14   3      145.46      158.97     31.79 o 
 -10 -13   3       14.59        3.92     16.96 o 
  -9 -13   3        0.02       -9.10     20.67 o 
  -8 -13   3        1.20        6.15     13.10 o 
  -7 -13   3        0.12       -7.21     14.31 o 
  -6 -13   3       47.23       77.54     14.48 o 
  -5 -13   3        2.56       -0.86     10.10 o 
  -4 -13   3       77.28       78.05     13.49 o 
  -3 -13   3      146.87      179.14     16.47 o 
  -2 -13   3      238.82      238.45     30.73 o 
  -1 -13   3      113.04      133.13     22.26 o 
   0 -13   3      168.76      161.17     21.96 o 
   1 -13   3      317.00      303.11     25.45 o 
   2 -13   3       67.45      119.76     28.61 o 
 -11 -12   3      115.12      133.92     25.97 o 
 -10 -12   3      408.32      473.71     28.84 o 
  -9 -12   3      372.15      385.77     26.23 o 
  -8 -12   3      103.16      113.43     16.49 o 
  -7 -12   3      109.04      134.14     15.74 o 
  -6 -12   3        1.76       -1.33     10.10 o 
  -5 -12   3        3.95       -0.65      9.66 o 
  -4 -12   3      221.26      219.70     19.61 o 
  -3 -12   3      401.36      434.42     18.76 o 
  -2 -12   3        0.37       -3.49      7.82 o 
  -1 -12   3        0.55       10.10     12.67 o 
   0 -12   3       94.59       85.23     28.08 o 
   1 -12   3      405.29      466.32     21.82 o 
   2 -12   3       30.41       22.26     23.32 o 
   3 -12   3       68.76       59.35     25.44 o 
   4 -12   3      250.56      311.58     38.15 o 
 -12 -11   3        6.00       24.86     17.04 o 
 -11 -11   3      615.90      651.54     47.16 o 
 -10 -11   3       49.91       55.08     15.35 o 
  -9 -11   3      107.37      101.15     11.82 o 
  -8 -11   3        8.62       16.55      8.58 o 
  -7 -11   3      438.75      436.71     23.98 o 
  -6 -11   3      128.57      133.05     15.24 o 
  -5 -11   3      165.86      148.02     11.01 o 
  -4 -11   3       81.23       81.73     12.27 o 
  -3 -11   3       34.74       27.28      7.94 o 
  -2 -11   3      231.95      247.42     10.23 o 
  -1 -11   3       34.23       43.78      9.33 o 
   0 -11   3       77.10       89.93      6.91 o 
   1 -11   3      161.90      170.28      9.72 o 
   2 -11   3      183.56      175.09     15.49 o 
   3 -11   3       16.08       33.91     22.26 o 
   4 -11   3        3.83        5.30     22.26 o 
   5 -11   3      243.18      239.51     36.03 o 
 -12 -10   3        5.47       21.56     15.35 o 
 -11 -10   3        0.80        7.65     13.24 o 
 -10 -10   3      162.83      155.95     19.01 o 
  -9 -10   3       40.03       33.66     10.56 o 
  -8 -10   3       13.18       18.48      9.13 o 
  -7 -10   3        1.88        3.45      6.15 o 
  -6 -10   3      320.39      350.69     12.59 o 
  -5 -10   3      729.54      692.62     14.01 o 
  -4 -10   3       86.05       79.05      5.53 o 
  -3 -10   3        2.06       12.76      7.95 o 
  -2 -10   3      775.01      778.16     16.34 o 
  -1 -10   3       13.44       18.05      5.00 o 
   0 -10   3      257.85      261.18      8.50 o 
   1 -10   3        8.02       -2.31      4.61 o 
   2 -10   3      102.68      111.25      7.00 o 
   3 -10   3      181.34      153.73     25.44 o 
   4 -10   3       78.69       43.45     23.32 o 
   5 -10   3       18.98        5.30     22.26 o 
   6 -10   3        0.89       10.60     24.38 o 
 -13  -9   3      129.84      114.73     20.52 o 
 -12  -9   3       42.54       52.79     16.10 o 
 -11  -9   3       14.32       26.71     12.97 o 
 -10  -9   3      131.08      153.23     12.41 o 
  -9  -9   3       14.81       34.41      8.35 o 
  -8  -9   3      390.46      374.30     24.47 o 
  -7  -9   3        6.21       11.20      6.63 o 
  -6  -9   3      335.59      310.95     10.26 o 
  -5  -9   3      216.37      179.67      5.60 o 
  -4  -9   3     1320.11     1321.12     17.41 o 
  -3  -9   3       67.26       61.66      3.84 o 
  -2  -9   3        0.09        2.18      4.78 o 
  -1  -9   3      244.98      243.92      7.53 o 
   0  -9   3      291.23      290.98      8.24 o 
   1  -9   3      272.05      301.24      7.91 o 
   2  -9   3       14.48       15.19      4.74 o 
   3  -9   3      266.93      238.39     10.10 o 
   4  -9   3        7.77        6.51     10.21 o 
   5  -9   3       85.32       41.33     22.26 o 
   6  -9   3        0.30       10.02     11.04 o 
   7  -9   3       57.74       79.48     27.55 o 
 -13  -8   3       10.84       30.68     15.99 o 
 -12  -8   3       17.21       22.26     14.24 o 
 -11  -8   3      278.24      282.44     18.30 o 
 -10  -8   3      197.74      203.77     22.55 o 
  -9  -8   3      264.08      257.21     15.67 o 
  -8  -8   3      233.52      233.93     13.07 o 
  -7  -8   3      584.17      548.24     16.20 o 
  -6  -8   3      340.81      420.39     11.17 o 
  -5  -8   3      669.46      628.74      9.62 o 
  -4  -8   3       24.85       30.75      3.54 o 
  -3  -8   3      442.41      454.73      8.07 o 
  -2  -8   3      101.79      109.86      4.61 o 
  -1  -8   3       79.65       89.94      3.91 o 
   0  -8   3      377.22      398.20     12.69 o 
   1  -8   3      535.17      530.97      8.73 o 
   2  -8   3      490.05      503.88      8.71 o 
   3  -8   3      139.46      154.90      7.17 o 
   4  -8   3      162.84      179.56      8.81 o 
   5  -8   3      504.44      506.59     25.97 o 
   6  -8   3        0.22       11.01     10.75 o 
   7  -8   3       37.74       16.41     11.86 o 
   8  -8   3      435.52      536.64     28.26 o 
 -13  -7   3       91.34      123.72     20.07 o 
 -12  -7   3       33.21       28.52     12.76 o 
 -11  -7   3       45.39       37.89     11.21 o 
 -10  -7   3      124.86      106.01     17.24 o 
  -9  -7   3      350.17      329.89     16.90 o 
  -8  -7   3     1189.93     1201.07     28.93 o 
  -7  -7   3       49.84       53.36      5.37 o 
  -6  -7   3       89.73       98.02      6.21 o 
  -5  -7   3      708.43      703.10     12.76 o 
  -4  -7   3        0.33        0.82      2.67 o 
  -3  -7   3      551.77      566.35      9.84 o 
  -2  -7   3        9.14        7.38      2.40 o 
  -1  -7   3      770.89      766.54     10.38 o 
   0  -7   3     1535.93     1485.43     21.32 o 
   1  -7   3      101.33       78.73     13.61 o 
   2  -7   3      291.75      322.06      6.30 o 
   3  -7   3       21.33       25.83      3.41 o 
   4  -7   3     2062.37     1956.53     25.30 o 
   5  -7   3        4.68       22.26     14.84 o 
   6  -7   3        9.06        4.24     11.66 o 
   7  -7   3      205.19      211.87     16.10 o 
   8  -7   3       11.86       -1.06     14.84 o 
   9  -7   3      148.53      165.33     24.38 o 
 -13  -6   3       13.50      -10.36     13.24 o 
 -12  -6   3       55.28       54.90     12.66 o 
 -11  -6   3      179.65      179.04     13.62 o 
 -10  -6   3      121.40       92.84     12.26 o 
  -9  -6   3      937.28      977.07     23.19 o 
  -8  -6   3      398.60      386.37     17.74 o 
  -7  -6   3       29.49       25.47      6.89 o 
  -6  -6   3      152.89      184.59      7.43 o 
  -5  -6   3       34.90       32.83      4.15 o 
  -4  -6   3     1446.80     1491.18     14.97 o 
  -3  -6   3     1288.28     1412.40     12.24 o 
  -2  -6   3      233.32      247.82      5.23 o 
  -1  -6   3      235.33      263.84      5.00 o 
   0  -6   3      542.17      562.56     12.20 o 
   1  -6   3       73.50       87.08      5.21 o 
   2  -6   3      308.95      285.96      5.29 o 
   3  -6   3      169.19      169.37      5.34 o 
   4  -6   3       18.44       18.43      4.20 o 
   5  -6   3      857.73      789.11     19.44 o 
   6  -6   3        9.50       15.92      7.29 o 
   7  -6   3        6.17       -0.46      8.59 o 
   8  -6   3       13.95       11.49      9.66 o 
   9  -6   3       29.09       23.32     15.90 o 
  10  -6   3        5.44        8.93     10.17 o 
 -13  -5   3       62.32       32.76     16.28 o 
 -12  -5   3       57.37       49.63     11.96 o 
 -11  -5   3      410.20      408.55     17.86 o 
 -10  -5   3      872.67      942.09     21.40 o 
  -9  -5   3     1422.07     1380.09     28.04 o 
  -8  -5   3       17.24        7.59      6.02 o 
  -7  -5   3       69.24       58.28      8.27 o 
  -6  -5   3      172.99      222.50     12.39 o 
  -5  -5   3     2421.52     2556.24     29.88 o 
  -4  -5   3      455.30      492.29      8.94 o 
  -3  -5   3     1465.23     1386.45     11.45 o 
  -2  -5   3     1180.49     1221.23     12.68 o 
  -1  -5   3       38.30       33.69      2.03 o 
   0  -5   3      750.85      781.59     14.90 o 
   1  -5   3       15.17       10.92      3.26 o 
   2  -5   3       67.94       61.10      3.53 o 
   3  -5   3       44.86       50.54      3.62 o 
   4  -5   3       62.43       47.80      4.11 o 
   5  -5   3      183.06      194.84      7.00 o 
   6  -5   3      280.35      261.29     12.21 o 
   7  -5   3      263.97      267.33     16.10 o 
   8  -5   3        1.30        7.95     10.07 o 
   9  -5   3       14.44        6.43     11.17 o 
  10  -5   3       56.53       57.44     15.29 o 
 -13  -4   3      799.64      851.91     38.59 o 
 -12  -4   3      136.37      174.84     13.89 o 
 -11  -4   3        3.03        6.02      7.10 o 
 -10  -4   3       45.22       49.52      7.82 o 
  -9  -4   3      601.08      607.72     16.47 o 
  -8  -4   3       25.48       36.97      6.84 o 
  -7  -4   3        2.15       -0.88      5.00 o 
  -6  -4   3        3.07       -1.02      4.39 o 
  -5  -4   3      396.49      442.22      9.85 o 
  -4  -4   3      747.69      862.55     12.90 o 
  -3  -4   3     4262.73     4387.23     32.93 o 
  -2  -4   3       24.10       24.08      1.69 o 
  -1  -4   3     1056.32     1047.11     11.74 o 
   0  -4   3       61.85       64.23      3.49 o 
   1  -4   3       15.39       11.31      3.16 o 
   2  -4   3     1656.21     1789.68     20.79 o 
   3  -4   3     1043.63     1107.51     13.35 o 
   4  -4   3       11.70       13.85      3.61 o 
   5  -4   3        1.07       -3.00      3.58 o 
   6  -4   3        1.43        3.98      6.68 o 
   7  -4   3       75.65       87.36     11.60 o 
   8  -4   3      134.19      118.94     13.85 o 
   9  -4   3      201.96      200.50     13.25 o 
  10  -4   3        7.59        7.46      7.92 o 
  11  -4   3        9.39       28.54     10.08 o 
 -13  -3   3       91.60       89.73     14.81 o 
 -12  -3   3        0.19      -12.34      8.23 o 
 -11  -3   3      293.94      286.45     14.96 o 
 -10  -3   3       14.60       12.00      6.60 o 
  -9  -3   3      169.14      150.78     10.89 o 
  -8  -3   3      212.20      217.61      9.71 o 
  -7  -3   3       17.53       16.26      5.09 o 
  -6  -3   3       23.61       52.10     10.10 o 
  -5  -3   3        0.99       -1.81      4.19 o 
  -4  -3   3     1047.51     1142.58     18.25 o 
  -3  -3   3       78.88       84.62      3.29 o 
  -2  -3   3     4227.83     4109.52     27.23 o 
  -1  -3   3     3171.16     3070.06     23.81 o 
   0  -3   3        0.40       -0.13      3.28 o 
   1  -3   3     4608.35     4514.10     49.81 o 
   2  -3   3     2419.78     2393.82     23.32 o 
   3  -3   3       10.50        7.67      2.45 o 
   4  -3   3      335.42      330.05      8.86 o 
   5  -3   3     2480.04     2472.69     22.47 o 
   6  -3   3      895.86      914.84     14.98 o 
   7  -3   3     1082.31     1061.34     27.23 o 
   8  -3   3        4.27        5.96     23.85 o 
   9  -3   3      164.54      131.96     11.52 o 
  10  -3   3        7.53        9.36      8.18 o 
  11  -3   3        8.84        1.54      9.38 o 
  12  -3   3       52.99       44.69     12.00 o 
 -13  -2   3       53.90       49.47     12.71 o 
 -12  -2   3       47.65       43.44     10.50 o 
 -11  -2   3      196.23      181.54     13.02 o 
 -10  -2   3       73.74       67.41      9.26 o 
  -9  -2   3      379.24      356.92     12.74 o 
  -8  -2   3        2.94        4.21      5.14 o 
  -7  -2   3       36.38       47.05      5.71 o 
  -6  -2   3      360.30      391.25     10.76 o 
  -5  -2   3     2086.39     1889.48     27.52 o 
  -4  -2   3      700.86      723.86     14.69 o 
  -3  -2   3     3696.21     3432.60     32.85 o 
  -2  -2   3    13319.71    12910.92    109.25 o 
  -1  -2   3     1102.98     1160.94      9.23 o 
   0  -2   3      108.30      120.20      5.08 o 
   1  -2   3     3082.56     2918.28     33.14 o 
   2  -2   3     5415.57     5356.07     47.75 o 
   3  -2   3      898.79      861.25      9.59 o 
   4  -2   3      265.43      319.35      5.74 o 
   5  -2   3      876.30      919.17     14.19 o 
   6  -2   3       85.79       75.51      5.43 o 
   7  -2   3        0.53        6.99      5.13 o 
   8  -2   3       89.75       86.65      6.80 o 
   9  -2   3       61.58       38.64      8.57 o 
  10  -2   3        9.61        7.40      8.52 o 
  11  -2   3        3.73        4.36      8.62 o 
  12  -2   3        9.49       -1.76      9.64 o 
 -13  -1   3       55.83       72.94     14.00 o 
 -12  -1   3        5.68       -4.64      8.19 o 
 -11  -1   3       63.91       73.53     10.28 o 
 -10  -1   3       59.86       40.44     12.08 o 
  -9  -1   3      150.80      190.77     10.23 o 
  -8  -1   3        9.67        9.89      5.09 o 
  -7  -1   3      291.65      292.66     11.64 o 
  -6  -1   3     1355.80     1333.75     26.62 o 
  -5  -1   3     1167.06     1212.08     20.63 o 
  -4  -1   3     2658.13     2626.59     35.64 o 
  -3  -1   3      809.46      790.87     14.07 o 
  -2  -1   3     4378.83     4293.19     39.00 o 
  -1  -1   3     1385.38     1452.16     11.69 o 
   0  -1   3     1042.39      930.16      6.94 o 
   1  -1   3     3654.31     3742.96     29.10 o 
   2  -1   3     2520.47     2331.04     20.43 o 
   3  -1   3      528.75      494.12      6.97 o 
   4  -1   3     2598.58     2815.59     26.02 o 
   5  -1   3      176.63      171.71      6.57 o 
   6  -1   3      179.14      170.07      6.32 o 
   7  -1   3       29.62       38.78      4.72 o 
   8  -1   3        7.78        6.53      5.01 o 
   9  -1   3      992.39      918.62     18.50 o 
  10  -1   3       65.99       61.36      8.38 o 
  11  -1   3        7.64       11.18      8.81 o 
  12  -1   3        0.98       -3.41      9.25 o 
 -13   0   3        4.44       -6.91     11.45 o 
 -12   0   3        2.30        0.99      9.72 o 
 -11   0   3        0.44       -0.68      7.19 o 
 -10   0   3      233.76      199.45     12.79 o 
  -9   0   3       82.83       66.32     14.13 o 
  -8   0   3      356.82      388.30     14.09 o 
  -7   0   3        3.69        4.32      5.50 o 
  -6   0   3     1332.07     1305.44     23.16 o 
  -5   0   3      608.21      592.95     13.76 o 
  -4   0   3       74.04       65.00      5.15 o 
  -3   0   3        0.04       -0.10      2.24 o 
  -2   0   3      630.35      639.17      7.99 o 
  -1   0   3    20797.45    20478.86    132.61 o 
   0   0   3        1.85        9.27      0.74 o 
   1   0   3    29088.40    26678.95    167.96 o 
   2   0   3       64.32       54.58      2.59 o 
   3   0   3      135.23      153.23      4.58 o 
   4   0   3     1129.83     1043.71     14.27 o 
   5   0   3      579.76      563.41     10.00 o 
   6   0   3      103.47       83.38      5.16 o 
   7   0   3      316.54      355.86     10.52 o 
   8   0   3       61.27       73.61      6.57 o 
   9   0   3      125.31      134.02      8.32 o 
  10   0   3      399.34      359.97     25.85 o 
  11   0   3       44.43       28.83      8.68 o 
  12   0   3       66.29       69.19     12.29 o 
  13   0   3        9.31        7.09     11.37 o 
 -12   1   3       84.88      105.10     17.31 o 
 -11   1   3      131.84      126.32     12.17 o 
 -10   1   3        0.37       18.22     10.15 o 
  -9   1   3      623.12      556.94     20.98 o 
  -8   1   3       75.50       64.88      9.94 o 
  -7   1   3       14.76       12.62      4.78 o 
  -6   1   3      155.13      140.41      6.53 o 
  -5   1   3      240.41      259.78     14.38 o 
  -4   1   3      547.81      573.59     12.91 o 
  -3   1   3       90.65      100.21      4.04 o 
  -2   1   3     1501.45     1454.64     13.89 o 
  -1   1   3     5075.20     4932.02     30.92 o 
   0   1   3      182.64      172.51      2.42 o 
   1   1   3      422.85      352.32      3.91 o 
   2   1   3       37.38       40.96      2.30 o 
   3   1   3     1097.58     1060.95     14.01 o 
   4   1   3     1226.87     1159.03     15.71 o 
   5   1   3     2158.55     2097.23     28.58 o 
   6   1   3      440.95      402.95     16.68 o 
   7   1   3       13.16        4.47      4.93 o 
   8   1   3       15.75       14.91      5.27 o 
   9   1   3      440.13      420.20     13.22 o 
  10   1   3       13.24       12.34      7.03 o 
  11   1   3        0.94       -2.93      7.28 o 
  12   1   3       99.78       91.86     14.07 o 
  13   1   3       16.47       13.15     12.67 o 
 -12   2   3      162.15      189.70     20.07 o 
 -11   2   3        3.22       -3.69      8.87 o 
 -10   2   3       11.60        5.03      9.49 o 
  -9   2   3        4.70        2.18      8.09 o 
  -8   2   3      183.03      155.18     18.13 o 
  -7   2   3      270.21      251.04     11.99 o 
  -6   2   3      138.42      141.25      5.92 o 
  -5   2   3     1203.68     1219.68     27.36 o 
  -4   2   3      358.42      296.89      8.32 o 
  -3   2   3     1230.62     1228.82     14.23 o 
  -2   2   3    19131.12    19069.99    131.00 o 
  -1   2   3     4644.69     4725.82     31.24 o 
   0   2   3      365.30      379.35      4.01 o 
   1   2   3      569.78      557.85      5.28 o 
   2   2   3     9983.10     9477.47     71.45 o 
   3   2   3       31.44       26.29      2.93 o 
   4   2   3      157.31      161.62     14.61 o 
   5   2   3       66.95       50.27      5.89 o 
   6   2   3     1387.36     1433.55     27.11 o 
   7   2   3      400.83      399.12     19.39 o 
   8   2   3       97.02       90.42      9.14 o 
   9   2   3      666.50      684.43     18.78 o 
  10   2   3     1254.27     1178.50     23.10 o 
  11   2   3      637.64      647.64     20.42 o 
  12   2   3       13.77        3.67      9.17 o 
  13   2   3       28.72       12.46      9.64 o 
 -11   3   3        7.61        0.20     13.49 o 
 -10   3   3       73.54       64.62     24.91 o 
  -9   3   3       12.08       12.29     11.17 o 
  -8   3   3      201.15      224.59     13.76 o 
  -7   3   3       72.30       51.92      8.96 o 
  -6   3   3        3.84        4.69      4.34 o 
  -5   3   3        2.96        1.20      4.46 o 
  -4   3   3     7699.35     8222.57     83.87 o 
  -3   3   3      128.02      142.55      5.61 o 
  -2   3   3      637.13      687.38      8.77 o 
  -1   3   3       24.95       19.74      1.99 o 
   0   3   3        0.30        0.24      1.41 o 
   1   3   3     1053.33     1001.05      8.33 o 
   2   3   3    84379.73    81883.61    670.89 o 
   3   3   3     1169.39     1110.20     12.16 o 
   4   3   3      393.35      403.19     10.11 o 
   5   3   3       52.63       56.47      5.26 o 
   6   3   3     1123.66     1091.35     27.04 o 
   7   3   3       69.74       65.57     11.46 o 
   8   3   3     1580.60     1652.93     33.20 o 
   9   3   3       98.85      112.50     11.17 o 
  10   3   3     3660.09     3612.49     57.06 o 
  11   3   3        0.01        4.67      7.36 o 
  12   3   3       10.97        8.52      7.95 o 
  13   3   3       51.04       50.28     13.16 o 
  14   3   3      118.39       76.97     42.39 o 
 -11   4   3      355.90      341.83     26.95 o 
 -10   4   3        0.74       -1.82     11.92 o 
  -9   4   3       38.47       22.26     12.72 o 
  -8   4   3      100.60      121.83     15.35 o 
  -7   4   3      568.09      518.65     18.54 o 
  -6   4   3       34.94       48.11     21.20 o 
  -5   4   3     3273.66     3086.37     36.18 o 
  -4   4   3      991.42     1057.14     14.62 o 
  -3   4   3      177.39      154.87      6.10 o 
  -2   4   3     2156.35     2124.07     18.36 o 
  -1   4   3       70.07       86.70      2.82 o 
   0   4   3      234.52      223.13      4.49 o 
   1   4   3     2105.56     2078.76     15.09 o 
   2   4   3    14229.31    14124.85     92.48 o 
   3   4   3     9051.88     8976.22     72.35 o 
   4   4   3     3727.38     3882.97     43.23 o 
   5   4   3      864.76      907.15     16.66 o 
   6   4   3      526.85      537.29     15.65 o 
   7   4   3      829.27      865.72     21.78 o 
   8   4   3      245.75      262.86     14.73 o 
   9   4   3      147.31      135.07     12.35 o 
  10   4   3     2852.53     2773.69     77.89 o 
  11   4   3      196.86      178.55     14.42 o 
  12   4   3      221.48      236.46     14.53 o 
  13   4   3       57.31       54.06     11.05 o 
  14   4   3        4.84        7.04     10.92 o 
 -10   5   3      337.74      389.37     22.16 o 
  -9   5   3      123.17      107.05     13.60 o 
  -8   5   3      313.57      281.73     17.07 o 
  -7   5   3       34.85       42.34     10.05 o 
  -6   5   3     8031.89     7763.10     92.29 o 
  -5   5   3     2648.97     2532.23     37.87 o 
  -4   5   3      461.83      475.74      9.49 o 
  -3   5   3     1448.02     1412.77     15.38 o 
  -2   5   3      298.62      311.84      6.42 o 
  -1   5   3     1775.83     1949.08     16.77 o 
   0   5   3     2046.19     2223.18     17.08 o 
   1   5   3     1414.59     1427.38     12.04 o 
   2   5   3     3608.11     3645.18     26.49 o 
   3   5   3     1665.11     1596.37     15.77 o 
   4   5   3      410.06      402.63      8.42 o 
   5   5   3     2415.82     2520.02     34.72 o 
   6   5   3        5.97        6.93      5.61 o 
   7   5   3     1234.51     1247.27     26.87 o 
   8   5   3      119.43      120.16     10.37 o 
   9   5   3     1161.52     1172.58     28.66 o 
  10   5   3        1.49      -11.14      7.43 o 
  11   5   3        6.74       16.47      9.12 o 
  12   5   3       31.04       20.33     10.69 o 
  13   5   3      171.50      208.10     15.27 o 
  14   5   3        9.51       23.14     16.10 o 
 -10   6   3      412.84      443.70     30.01 o 
  -9   6   3       10.15       14.09     10.61 o 
  -8   6   3      152.80      109.46     13.63 o 
  -7   6   3      224.84      243.91     15.33 o 
  -6   6   3      938.21      895.88     26.05 o 
  -5   6   3        3.23       23.57      8.81 o 
  -4   6   3      125.49      120.56      7.27 o 
  -3   6   3      193.50      225.06      8.83 o 
  -2   6   3        2.27        1.95      3.48 o 
  -1   6   3      679.44      768.89     10.71 o 
   0   6   3        1.19        4.34      2.34 o 
   1   6   3      228.46      241.03      5.41 o 
   2   6   3      642.53      706.22      7.80 o 
   3   6   3      285.43      326.29      7.02 o 
   4   6   3      826.14      851.50     11.93 o 
   5   6   3      364.74      350.71      9.63 o 
   6   6   3       14.16       11.46      5.76 o 
   7   6   3      173.74      197.54     11.34 o 
   8   6   3      900.00      880.42     23.38 o 
   9   6   3      795.75      841.09     26.64 o 
  10   6   3       58.32       57.84     10.44 o 
  11   6   3       44.37       44.66     16.27 o 
  12   6   3       85.17       67.66     12.14 o 
  13   6   3      281.72      282.77     20.59 o 
  14   6   3        4.25      -11.55     14.18 o 
  -9   7   3       13.44       20.15     12.00 o 
  -8   7   3      174.59      199.94     16.37 o 
  -7   7   3       71.37       57.57     11.34 o 
  -6   7   3      297.40      315.29     16.94 o 
  -5   7   3       55.48       52.99      9.98 o 
  -4   7   3        9.64       20.91      7.19 o 
  -3   7   3        3.66       -7.13      4.75 o 
  -2   7   3       41.71       48.87      4.91 o 
  -1   7   3        2.50        6.37      2.97 o 
   0   7   3      122.16      129.65      5.57 o 
   1   7   3     1703.97     1828.10     23.08 o 
   2   7   3      276.10      329.30      6.79 o 
   3   7   3        8.94        7.90      3.12 o 
   4   7   3      118.77      126.38      5.49 o 
   5   7   3      647.97      655.19     11.91 o 
   6   7   3       60.86       50.47      5.67 o 
   7   7   3      465.85      497.21     21.77 o 
   8   7   3       82.70       88.67      9.49 o 
   9   7   3     1291.05     1255.63     37.41 o 
  10   7   3      401.18      398.36     18.10 o 
  11   7   3      609.59      616.47     57.23 o 
  12   7   3       36.02       33.91     14.18 o 
  13   7   3       63.34       66.97     17.04 o 
  14   7   3      122.59      144.62     22.10 o 
  -8   8   3      144.22      157.82     19.10 o 
  -7   8   3       64.47       75.25     26.49 o 
  -6   8   3      280.65      290.91     29.67 o 
  -5   8   3      951.84      862.92     60.41 o 
  -4   8   3       11.44        6.84      6.03 o 
  -3   8   3        1.83        1.48      4.83 o 
  -2   8   3      200.71      216.60      8.34 o 
  -1   8   3       17.39       20.20      3.47 o 
   0   8   3       66.46       60.64      4.94 o 
   1   8   3      101.16      119.18      6.17 o 
   2   8   3     1127.63     1165.44     18.00 o 
   3   8   3      132.74      122.22      4.67 o 
   4   8   3       25.33       23.94      4.04 o 
   5   8   3       92.02       95.22      5.60 o 
   6   8   3        6.18        4.42      4.57 o 
   7   8   3      145.67      140.46      9.14 o 
   8   8   3      875.82      817.10     30.98 o 
   9   8   3        0.00       -6.71      9.93 o 
  10   8   3       33.27       58.13     13.43 o 
  11   8   3      377.07      354.03     25.97 o 
  12   8   3       52.84       11.46     14.00 o 
  13   8   3        0.59       16.96     14.60 o 
  14   8   3        0.84      -12.57     18.55 o 
  -7   9   3        2.16        1.06     24.38 o 
  -6   9   3        7.14       19.37     12.52 o 
  -5   9   3        0.59        4.65     11.45 o 
  -4   9   3      100.78      130.71     28.61 o 
  -3   9   3      339.72      349.92     15.23 o 
  -2   9   3       79.31       68.06      8.72 o 
  -1   9   3       10.38        7.61      5.77 o 
   0   9   3      761.57      754.04     14.74 o 
   1   9   3      277.24      277.84      9.28 o 
   2   9   3      167.92      193.32     14.05 o 
   3   9   3       93.14       98.03      4.26 o 
   4   9   3      361.05      358.48     10.27 o 
   5   9   3       28.43       27.45      4.54 o 
   6   9   3        5.38        5.61      5.91 o 
   7   9   3      215.26      227.86     11.30 o 
   8   9   3       62.41       53.93     11.96 o 
   9   9   3      311.99      273.91     16.06 o 
  10   9   3      151.96      150.49     17.19 o 
  11   9   3       18.80       -4.30     12.67 o 
  12   9   3        0.87       -6.84     12.35 o 
  13   9   3      712.09      697.66     35.54 o 
  14   9   3        2.93       -1.49     15.52 o 
  -6  10   3       42.01       37.58     14.26 o 
  -5  10   3        0.99       11.14     16.43 o 
  -4  10   3      352.78      388.36     22.89 o 
  -3  10   3       18.75       28.68     22.26 o 
  -2  10   3      360.49      382.25     16.48 o 
  -1  10   3       44.10       54.53      9.62 o 
   0  10   3       33.86       42.08      6.93 o 
   1  10   3       10.54        1.72      5.29 o 
   2  10   3      198.78      240.28     10.21 o 
   3  10   3      344.18      351.47     18.70 o 
   4  10   3        6.49       17.26      3.17 o 
   5  10   3      246.24      232.42     10.88 o 
   6  10   3     4074.04     3989.39     52.62 o 
   7  10   3       17.48       16.63      7.19 o 
   8  10   3      189.08      222.64     15.47 o 
   9  10   3       23.68        8.32      8.71 o 
  10  10   3      560.10      612.43     23.59 o 
  11  10   3        6.07        3.53      9.79 o 
  12  10   3       36.22       18.21     14.00 o 
  13  10   3       18.76       40.96     16.85 o 
  -5  11   3        1.78       23.59     32.85 o 
  -4  11   3       48.34       44.20     13.92 o 
  -3  11   3       17.94       28.76     11.99 o 
  -2  11   3        1.97        9.14     10.91 o 
  -1  11   3      221.73      244.86     14.45 o 
   0  11   3      148.37      140.16     11.84 o 
   1  11   3       42.75       36.54      8.81 o 
   2  11   3      142.32      115.02     10.71 o 
   3  11   3     1724.73     1678.41     56.53 o 
   4  11   3      267.87      307.07     15.27 o 
   5  11   3      902.85      848.91     23.65 o 
   6  11   3       52.15       46.72      9.75 o 
   7  11   3       76.97      111.21     11.34 o 
   8  11   3       12.00       20.90     11.06 o 
   9  11   3        0.38        2.24     11.27 o 
  10  11   3       14.23       18.10     15.22 o 
  11  11   3      352.10      394.45     22.53 o 
  12  11   3       30.96       31.83     12.40 o 
  13  11   3       98.72      108.26     16.20 o 
  -4  12   3       89.81      102.80     29.67 o 
  -3  12   3      140.47      159.36     35.50 o 
  -2  12   3       38.06       23.32     19.61 o 
  -1  12   3       36.84       10.19     10.08 o 
   0  12   3       41.55       44.29     10.28 o 
   1  12   3        0.00        4.78      9.86 o 
   2  12   3      159.69      182.39     13.25 o 
   3  12   3      475.80      503.71     19.25 o 
   4  12   3      370.11      345.84     16.67 o 
   5  12   3      111.62      113.10     11.63 o 
   6  12   3       87.96      108.09     14.49 o 
   7  12   3       62.11       67.94     13.21 o 
   8  12   3        0.27        8.86      9.14 o 
   9  12   3      294.21      253.14     21.69 o 
  10  12   3       95.21      134.59     18.26 o 
  11  12   3       43.15       12.92     18.55 o 
  12  12   3       57.12       53.60     21.20 o 
  -3  13   3       51.42       61.47     28.61 o 
  -2  13   3       13.49       25.44     25.44 o 
  -1  13   3       16.61       27.15     13.13 o 
   0  13   3        0.54        6.09     11.05 o 
   1  13   3       92.90      119.41     13.01 o 
   2  13   3      170.88      198.26     14.76 o 
   3  13   3      791.04      811.30     32.10 o 
   4  13   3      177.48      173.56     13.80 o 
   5  13   3      218.92      221.55     15.03 o 
   6  13   3       84.60       61.74     11.41 o 
   7  13   3      123.26      117.75     17.96 o 
   8  13   3      217.47      229.53     62.53 o 
   9  13   3      128.46      120.65     17.80 o 
  10  13   3        8.80       35.50     14.99 o 
  11  13   3      243.73      270.32     24.90 o 
  12  13   3       93.42       72.31     37.09 o 
  -1  14   3       12.97       33.91     28.61 o 
   0  14   3       43.21       41.89     17.19 o 
   1  14   3        7.71       16.16     16.30 o 
   2  14   3      156.25      136.36     13.86 o 
   3  14   3      274.75      305.14     17.30 o 
   4  14   3        0.79        2.96      9.82 o 
   5  14   3       98.73      100.23     19.84 o 
   6  14   3       16.87        6.58     10.79 o 
   7  14   3        1.64        7.77     12.35 o 
   8  14   3       45.38       13.32     31.79 o 
   9  14   3       35.01       23.15     14.18 o 
  10  14   3        2.73        6.62     14.31 o 
  11  14   3       21.30        7.23     14.93 o 
   1  15   3        0.79        6.48     18.55 o 
   2  15   3        8.29       16.78     15.02 o 
   3  15   3        7.92       20.20     11.18 o 
   4  15   3        0.02       12.90     12.97 o 
   5  15   3       65.44       66.79     21.20 o 
   6  15   3       73.64      107.13     16.75 o 
   7  15   3        1.37        6.89     13.49 o 
   8  15   3      111.82      155.62     32.32 o 
   9  15   3      162.98      206.09     27.02 o 
  -5 -15   4       50.43      100.68     27.55 o 
  -4 -15   4      110.18      104.92     28.61 o 
  -9 -14   4       19.63       32.32     15.74 o 
  -8 -14   4       44.42       28.82     15.35 o 
  -7 -14   4       74.17       78.51     16.75 o 
  -6 -14   4        6.36       -7.95     11.99 o 
  -5 -14   4       22.62       58.09     20.67 o 
  -4 -14   4      152.54      131.42     27.55 o 
  -3 -14   4        3.92        5.30     18.02 o 
  -2 -14   4       22.54       -7.42     16.96 o 
  -1 -14   4      126.13      117.64     27.55 o 
   0 -14   4      109.87      105.98     28.61 o 
 -10 -13   4       31.44       13.25     15.74 o 
  -9 -13   4      280.71      362.89     26.60 o 
  -8 -13   4      358.05      323.29     24.35 o 
  -7 -13   4        0.00      -10.56     11.92 o 
  -6 -13   4       43.82       46.10     13.49 o 
  -5 -13   4       37.34       29.49     12.48 o 
  -4 -13   4       12.71       10.90     10.17 o 
  -3 -13   4       79.08       78.43     23.32 o 
  -2 -13   4       11.96        8.48     19.08 o 
  -1 -13   4      405.10      440.88     38.15 o 
   0 -13   4       69.49       85.48     14.47 o 
   1 -13   4      108.66      110.45     23.32 o 
   2 -13   4       39.39       30.73     24.38 o 
 -11 -12   4        2.28       -4.01     15.02 o 
 -10 -12   4       50.39      113.37     24.91 o 
  -9 -12   4      135.39      123.98     17.99 o 
  -8 -12   4       65.20       84.53     29.67 o 
  -7 -12   4        4.70       -5.83     10.49 o 
  -6 -12   4        9.57        1.32     10.41 o 
  -5 -12   4       74.89       74.34     13.73 o 
  -4 -12   4      174.47      180.28     16.96 o 
  -3 -12   4       63.20       48.09     11.17 o 
  -2 -12   4      317.41      339.19     22.72 o 
  -1 -12   4        5.48        1.95     11.60 o 
   0 -12   4        2.42        0.57     10.37 o 
   1 -12   4      378.78      410.45     21.21 o 
   2 -12   4      209.89      248.40     23.60 o 
   3 -12   4       32.54       54.05     26.49 o 
   4 -12   4       24.13       46.63     25.44 o 
 -12 -11   4       29.00       52.86     18.69 o 
 -11 -11   4      247.67      262.22     19.02 o 
 -10 -11   4       77.67       85.59     12.63 o 
  -9 -11   4        8.71        9.69      9.25 o 
  -8 -11   4      193.12      157.07     13.60 o 
  -7 -11   4        8.02        7.28      8.09 o 
  -6 -11   4        2.75        1.81      7.46 o 
  -5 -11   4       24.91       23.09      7.83 o 
  -4 -11   4      467.01      480.47     17.22 o 
  -3 -11   4       29.57       12.66     11.75 o 
  -2 -11   4      194.24      223.72      9.85 o 
  -1 -11   4      182.95      197.98      8.91 o 
   0 -11   4      905.12      894.06     25.58 o 
   1 -11   4      461.59      448.83     17.44 o 
   2 -11   4        1.70       17.08     10.80 o 
   3 -11   4       39.22        3.18     20.14 o 
   4 -11   4       87.85       97.50     28.61 o 
   5 -11   4       13.89       27.55     24.38 o 
 -12 -10   4      204.44      255.27     25.03 o 
 -11 -10   4       39.20       19.54     19.08 o 
 -10 -10   4        7.76       -0.70     10.58 o 
  -9 -10   4      424.97      387.65     16.02 o 
  -8 -10   4      247.73      315.83     14.99 o 
  -7 -10   4      626.44      620.00     17.82 o 
  -6 -10   4        0.23        1.12      5.79 o 
  -5 -10   4      207.96      232.05      8.51 o 
  -4 -10   4      697.19      683.81     13.25 o 
  -3 -10   4     1035.31     1065.82     17.36 o 
  -2 -10   4      683.48      693.13     17.90 o 
  -1 -10   4      154.67      147.46      6.85 o 
   0 -10   4      267.99      283.31      9.39 o 
   1 -10   4      120.90      121.91      6.44 o 
   2 -10   4      261.22      279.27     13.77 o 
   3 -10   4       52.59       55.50     14.60 o 
   4 -10   4        0.05      -21.20     18.02 o 
   5 -10   4        2.19       -8.48     21.20 o 
   6 -10   4       37.69        0.00     23.32 o 
 -13  -9   4        6.40        0.24     14.48 o 
 -12  -9   4       71.84       67.83     16.55 o 
 -11  -9   4       66.18       98.61     11.71 o 
 -10  -9   4       25.18        6.91      8.49 o 
  -9  -9   4        2.97       -6.61      6.95 o 
  -8  -9   4       17.16       16.19      7.39 o 
  -7  -9   4     1496.08     1389.68     25.30 o 
  -6  -9   4       23.32       30.26      5.40 o 
  -5  -9   4       83.75       95.95      6.35 o 
  -4  -9   4        3.65        0.68      4.03 o 
  -3  -9   4      167.85      176.54      5.52 o 
  -2  -9   4      479.68      465.42      9.23 o 
  -1  -9   4      706.90      678.26     11.72 o 
   0  -9   4        0.21        4.71      3.52 o 
   1  -9   4       71.70       81.24      5.56 o 
   2  -9   4        1.62        7.49      4.97 o 
   3  -9   4       81.81       86.39      7.95 o 
   4  -9   4      962.21      967.67     25.75 o 
   5  -9   4       12.33       31.79     21.20 o 
   6  -9   4       19.27        4.24     22.26 o 
   7  -9   4        6.73        6.36     23.32 o 
 -13  -8   4        0.44      -16.07     12.94 o 
 -12  -8   4       33.61       40.01     15.24 o 
 -11  -8   4        0.05        4.57      9.43 o 
 -10  -8   4       16.49       20.55     10.37 o 
  -9  -8   4      457.20      428.92     16.54 o 
  -8  -8   4        1.99        1.30      6.26 o 
  -7  -8   4      250.89      251.46     11.57 o 
  -6  -8   4      159.93      158.22      6.69 o 
  -5  -8   4      342.48      335.45      7.82 o 
  -4  -8   4      135.15      150.82      7.19 o 
  -3  -8   4      200.27      198.20      5.66 o 
  -2  -8   4       24.57       14.64      2.83 o 
  -1  -8   4       41.45       47.77      3.23 o 
   0  -8   4      174.38      156.65      5.20 o 
   1  -8   4      251.51      269.83     11.75 o 
   2  -8   4      391.97      399.37      7.67 o 
   3  -8   4       50.21       49.03      4.90 o 
   4  -8   4     1056.18      986.88     19.35 o 
   5  -8   4       78.24       73.25     14.48 o 
   6  -8   4        0.22       -5.19      9.79 o 
   7  -8   4        9.58       37.20     21.73 o 
   8  -8   4       11.11        3.60     12.35 o 
 -13  -7   4        4.07       -1.12     13.78 o 
 -12  -7   4       39.00       31.09     10.88 o 
 -11  -7   4        0.02      -10.19      8.04 o 
 -10  -7   4      143.70      140.41     17.04 o 
  -9  -7   4      140.91      148.70     12.92 o 
  -8  -7   4      233.98      231.38     13.83 o 
  -7  -7   4      480.85      460.07     18.24 o 
  -6  -7   4      938.80      922.20     18.72 o 
  -5  -7   4       11.13        8.65      3.54 o 
  -4  -7   4     3965.45     4087.87     33.84 o 
  -3  -7   4     1260.23     1276.62     14.57 o 
  -2  -7   4        7.98       21.82      2.72 o 
  -1  -7   4     1380.95     1403.06     13.97 o 
   0  -7   4      117.32      121.49      7.08 o 
   1  -7   4        0.74        0.85      3.62 o 
   2  -7   4      630.26      608.53     10.05 o 
   3  -7   4      365.93      330.88      7.29 o 
   4  -7   4       74.96       82.32      5.48 o 
   5  -7   4       40.74       52.33      9.61 o 
   6  -7   4       67.57       94.32     15.90 o 
   7  -7   4       20.04       54.05     15.90 o 
   8  -7   4        0.81       -3.18     13.78 o 
   9  -7   4       91.14      107.02     14.84 o 
 -13  -6   4       13.99       10.95     14.26 o 
 -12  -6   4        7.23       -8.33      8.87 o 
 -11  -6   4        0.05        4.53      8.35 o 
 -10  -6   4      327.21      312.96     15.44 o 
  -9  -6   4      141.07      143.27     18.44 o 
  -8  -6   4      831.00      776.15     19.40 o 
  -7  -6   4        0.04       -4.24      5.19 o 
  -6  -6   4       90.21       70.28      5.01 o 
  -5  -6   4      481.63      496.33     14.80 o 
  -4  -6   4      274.73      293.33      8.04 o 
  -3  -6   4     1163.91     1114.17     10.86 o 
  -2  -6   4      303.75      350.82      7.24 o 
  -1  -6   4       90.22       90.73      3.93 o 
   0  -6   4     1199.52     1267.73     21.77 o 
   1  -6   4      667.59      779.26     13.16 o 
   2  -6   4      350.00      367.64     10.28 o 
   3  -6   4      425.97      409.13     10.42 o 
   4  -6   4      111.75      120.53      5.41 o 
   5  -6   4      316.52      323.50      9.96 o 
   6  -6   4      131.16      125.58     10.11 o 
   7  -6   4       22.18       10.60      8.99 o 
   8  -6   4       29.54       30.26     10.85 o 
   9  -6   4       87.32       83.87     20.14 o 
  10  -6   4       72.65      107.50     14.48 o 
 -13  -5   4      104.70      130.61     20.94 o 
 -12  -5   4        6.34       -8.14      9.91 o 
 -11  -5   4      145.79      141.87     12.53 o 
 -10  -5   4     1243.21     1243.58     25.10 o 
  -9  -5   4      351.69      342.00     12.72 o 
  -8  -5   4     1518.40     1520.99     28.16 o 
  -7  -5   4      985.34      959.24     22.48 o 
  -6  -5   4      258.36      245.62     13.48 o 
  -5  -5   4      756.18      806.99     13.45 o 
  -4  -5   4      273.60      265.25      6.07 o 
  -3  -5   4     5616.86     5596.34     36.91 o 
  -2  -5   4      540.87      521.89      7.43 o 
  -1  -5   4      628.75      662.19      8.23 o 
   0  -5   4      449.13      438.46      9.14 o 
   1  -5   4       23.25       43.18      4.15 o 
   2  -5   4        0.49        7.22      3.80 o 
   3  -5   4       61.33       74.36      3.66 o 
   4  -5   4      205.56      225.72      7.23 o 
   5  -5   4        0.14        1.27      3.71 o 
   6  -5   4      397.12      375.32     14.66 o 
   7  -5   4      472.95      433.93     20.19 o 
   8  -5   4      125.28      114.91     13.85 o 
   9  -5   4      111.43       96.25     11.17 o 
  10  -5   4       30.64       15.39     15.90 o 
 -13  -4   4        1.97       -0.83     13.73 o 
 -12  -4   4        9.40       15.19     11.52 o 
 -11  -4   4      401.80      396.03     17.12 o 
 -10  -4   4       86.99       76.97      8.72 o 
  -9  -4   4       86.72       82.73      8.45 o 
  -8  -4   4        3.28       12.95      5.57 o 
  -7  -4   4       23.44       15.95      5.65 o 
  -6  -4   4      193.14      184.24      8.65 o 
  -5  -4   4     2113.61     2065.84     25.50 o 
  -4  -4   4       76.63       88.49      5.03 o 
  -3  -4   4      135.32      106.90      4.56 o 
  -2  -4   4      549.16      493.47      5.44 o 
  -1  -4   4      450.08      469.42      5.57 o 
   0  -4   4       15.96       31.84      3.67 o 
   1  -4   4      654.88      640.82     11.49 o 
   2  -4   4      763.43      780.87     13.68 o 
   3  -4   4      754.36      844.23     13.71 o 
   4  -4   4      568.97      520.42      9.20 o 
   5  -4   4      837.78      802.14     14.93 o 
   6  -4   4     1660.47     1626.92     31.36 o 
   7  -4   4        1.99       -3.71      7.49 o 
   8  -4   4      755.54      698.36     26.60 o 
   9  -4   4      153.47      171.73     12.57 o 
  10  -4   4       78.09       82.06     12.13 o 
  11  -4   4      101.19       76.30     14.26 o 
 -13  -3   4      341.31      374.05     28.48 o 
 -12  -3   4      105.49      119.86     12.70 o 
 -11  -3   4        2.94        2.49      7.80 o 
 -10  -3   4      100.73       88.87      9.20 o 
  -9  -3   4      103.36       96.08      8.48 o 
  -8  -3   4       36.95       40.63      6.41 o 
  -7  -3   4        7.53        2.16      4.60 o 
  -6  -3   4       82.15      105.14      7.34 o 
  -5  -3   4        0.46        4.34      4.04 o 
  -4  -3   4      290.19      321.12      9.35 o 
  -3  -3   4     1462.75     1498.97     16.52 o 
  -2  -3   4    10338.47    10127.24     74.81 o 
  -1  -3   4       52.54       62.34      2.34 o 
   0  -3   4       59.09       65.10      4.89 o 
   1  -3   4      622.10      577.51     10.13 o 
   2  -3   4       50.32       45.40      3.26 o 
   3  -3   4       93.06       93.83      4.23 o 
   4  -3   4      234.78      250.15      6.55 o 
   5  -3   4       35.68       38.93      4.86 o 
   6  -3   4      185.33      185.20      8.13 o 
   7  -3   4       68.41       75.77      6.43 o 
   8  -3   4       82.67       93.41      7.90 o 
   9  -3   4      995.75      929.27     25.65 o 
  10  -3   4      127.57      121.78     12.02 o 
  11  -3   4       65.14       92.16     13.25 o 
  12  -3   4        0.74      -13.57      9.04 o 
 -13  -2   4       35.30       40.12     12.77 o 
 -12  -2   4       32.01       21.83      9.43 o 
 -11  -2   4      228.27      232.40     14.54 o 
 -10  -2   4        5.98       -6.98     10.38 o 
  -9  -2   4      162.17      166.34      9.93 o 
  -8  -2   4      857.13      858.63     18.13 o 
  -7  -2   4      399.34      357.52     11.62 o 
  -6  -2   4      479.44      529.87     12.38 o 
  -5  -2   4      491.27      520.78     13.08 o 
  -4  -2   4       78.05       82.78      5.79 o 
  -3  -2   4      861.30      833.19     14.84 o 
  -2  -2   4     9138.35     8784.48     70.12 o 
  -1  -2   4      377.19      317.47      4.48 o 
   0  -2   4     1226.34     1302.63     12.99 o 
   1  -2   4     6140.32     5909.15     56.99 o 
   2  -2   4     2643.53     2508.21     24.10 o 
   3  -2   4     1719.43     1802.33     22.93 o 
   4  -2   4     3035.45     2971.90     25.20 o 
   5  -2   4        0.35        0.22      3.00 o 
   6  -2   4      107.49      112.77      5.91 o 
   7  -2   4      286.78      244.13      7.96 o 
   8  -2   4      260.68      268.39      9.61 o 
   9  -2   4        0.81       -6.26      8.97 o 
  10  -2   4      324.58      299.71     16.06 o 
  11  -2   4      238.50      232.95     15.67 o 
  12  -2   4      107.91       83.55     18.69 o 
 -13  -1   4       46.39       39.26     12.92 o 
 -12  -1   4        2.47       10.03     15.37 o 
 -11  -1   4        8.80        1.10      7.82 o 
 -10  -1   4        1.01        1.33      7.03 o 
  -9  -1   4      262.72      218.76     10.74 o 
  -8  -1   4      331.65      316.01     13.05 o 
  -7  -1   4      524.37      521.94     15.32 o 
  -6  -1   4        1.35        0.55      4.62 o 
  -5  -1   4      515.98      554.95     13.77 o 
  -4  -1   4       66.26       59.06      5.01 o 
  -3  -1   4       79.05       99.57      4.79 o 
  -2  -1   4     5342.24     5021.13     39.09 o 
  -1  -1   4     6631.37     6388.27     55.71 o 
   0  -1   4      653.17      634.06      5.07 o 
   1  -1   4    26075.03    24611.53    179.31 o 
   2  -1   4       93.15       88.70      2.85 o 
   3  -1   4       44.57       50.39      2.82 o 
   4  -1   4     4027.15     4133.24     35.96 o 
   5  -1   4      565.86      568.23     16.19 o 
   6  -1   4       44.23       46.25      4.17 o 
   7  -1   4        0.23        1.69      3.85 o 
   8  -1   4      192.97      226.23      9.24 o 
   9  -1   4        9.49       31.02      6.12 o 
  10  -1   4      286.41      257.82     15.03 o 
  11  -1   4       61.47       90.63     12.11 o 
  12  -1   4       53.13       49.76     11.38 o 
 -12   0   4       15.68       20.63     10.71 o 
 -11   0   4       54.42       50.03      9.70 o 
 -10   0   4      128.45      134.04     11.40 o 
  -9   0   4      143.62      128.12     12.64 o 
  -8   0   4        7.02       -2.40      6.21 o 
  -7   0   4       64.86       86.15      8.57 o 
  -6   0   4      679.11      650.48     15.73 o 
  -5   0   4       76.57       89.62      7.50 o 
  -4   0   4     1943.67     2077.88     28.74 o 
  -3   0   4      781.20      770.20     12.49 o 
  -2   0   4     2922.50     2819.61     23.45 o 
  -1   0   4     6150.73     5974.08     36.84 o 
   0   0   4      404.14      371.03      3.12 o 
   1   0   4      944.56     1005.13      7.54 o 
   2   0   4     3329.92     3412.37     27.22 o 
   3   0   4      229.71      258.65      5.73 o 
   4   0   4      835.99      895.20     12.10 o 
   5   0   4      252.47      267.04      7.84 o 
   6   0   4      965.08      971.14     14.46 o 
   7   0   4       23.57       24.64      4.42 o 
   8   0   4        0.13       -3.73      4.70 o 
   9   0   4      151.23      181.88     11.19 o 
  10   0   4       37.72       29.23     12.54 o 
  11   0   4        7.20        6.68      8.42 o 
  12   0   4        2.19        2.83      8.60 o 
  13   0   4       44.06       37.93     14.00 o 
 -12   1   4      250.36      314.40     23.84 o 
 -11   1   4       99.98      108.67     11.85 o 
 -10   1   4        0.11       13.42      9.37 o 
  -9   1   4       47.99       41.93      9.98 o 
  -8   1   4     1629.40     1618.52     27.45 o 
  -7   1   4       26.81       17.90      4.73 o 
  -6   1   4      307.54      319.67     11.77 o 
  -5   1   4        2.74        9.75      4.15 o 
  -4   1   4     6041.10     6532.75     73.75 o 
  -3   1   4      192.24      236.01      7.43 o 
  -2   1   4        3.30        3.96      2.23 o 
  -1   1   4     1206.45     1056.91      7.87 o 
   0   1   4       73.90       69.20      1.80 o 
   1   1   4     2684.73     2698.65     19.36 o 
   2   1   4     4386.19     4324.30     33.52 o 
   3   1   4     1106.19     1096.85     14.49 o 
   4   1   4      267.44      262.49      7.92 o 
   5   1   4      568.32      524.05     11.88 o 
   6   1   4       93.62       89.20      6.29 o 
   7   1   4      321.56      337.58     14.99 o 
   8   1   4      108.45      104.13      7.53 o 
   9   1   4      263.68      260.81     12.30 o 
  10   1   4        4.60       14.75      6.53 o 
  11   1   4      461.30      445.31     17.90 o 
  12   1   4        4.49        6.48      8.67 o 
  13   1   4      192.92      208.39     17.49 o 
 -12   2   4        0.01       -8.17     11.45 o 
 -11   2   4       17.94       25.19     14.60 o 
 -10   2   4      154.11      160.35     14.81 o 
  -9   2   4      191.07      190.76     14.49 o 
  -8   2   4       61.85       64.95      9.98 o 
  -7   2   4        3.33       -4.48      5.79 o 
  -6   2   4      324.32      338.79     12.85 o 
  -5   2   4      192.51      195.41      9.75 o 
  -4   2   4      150.34      175.52      6.23 o 
  -3   2   4     3128.19     3044.34     33.54 o 
  -2   2   4       28.94       23.78      2.56 o 
  -1   2   4     1961.84     1958.58     14.70 o 
   0   2   4     7494.34     7398.67     43.11 o 
   1   2   4     7823.73     7462.18     47.26 o 
   2   2   4     8993.59     8647.41     60.73 o 
   3   2   4     1197.83     1157.34     14.84 o 
   4   2   4      457.63      422.87     11.59 o 
   5   2   4      298.80      293.44     10.98 o 
   6   2   4     1543.21     1574.92     28.72 o 
   7   2   4     3845.26     4054.87     60.31 o 
   8   2   4       32.84       30.28      7.89 o 
   9   2   4      381.31      384.16     18.51 o 
  10   2   4      277.75      298.56     12.40 o 
  11   2   4      361.28      337.05     15.56 o 
  12   2   4        8.47       10.18      8.28 o 
  13   2   4      165.43      165.57     21.93 o 
 -11   3   4        5.79       18.74     22.26 o 
 -10   3   4       17.18        6.62     11.71 o 
  -9   3   4        3.37       10.22      8.57 o 
  -8   3   4       81.69       72.11      9.98 o 
  -7   3   4        8.29       -2.68      7.29 o 
  -6   3   4      297.05      301.77     13.63 o 
  -5   3   4      921.71      923.41     18.78 o 
  -4   3   4     2485.71     2513.65     30.75 o 
  -3   3   4      574.17      597.01     15.17 o 
  -2   3   4     2051.97     1983.63     18.90 o 
  -1   3   4     1155.95     1156.30     12.61 o 
   0   3   4     1653.16     1608.84     11.86 o 
   1   3   4      917.65      839.08      7.27 o 
   2   3   4    20415.63    19987.90    136.24 o 
   3   3   4      147.65      150.52      4.19 o 
   4   3   4     2365.56     2386.47     30.96 o 
   5   3   4     1668.74     1721.75     35.54 o 
   6   3   4        9.91        3.83      4.82 o 
   7   3   4      536.11      571.12     17.76 o 
   8   3   4      147.01      139.14     10.37 o 
   9   3   4      603.79      577.82     19.76 o 
  10   3   4      282.69      277.32     15.83 o 
  11   3   4      232.88      252.67     13.70 o 
  12   3   4        1.04        5.02      9.03 o 
  13   3   4       17.54       17.38      9.48 o 
  14   3   4        6.83       -1.13     11.71 o 
 -11   4   4       20.60       30.10     15.52 o 
 -10   4   4      152.74      168.81     16.50 o 
  -9   4   4        0.43      -11.17      8.71 o 
  -8   4   4       14.92       16.15      9.04 o 
  -7   4   4        2.54        9.39      9.21 o 
  -6   4   4      261.08      287.23     13.87 o 
  -5   4   4       47.56       49.00      4.97 o 
  -4   4   4      852.41      849.73     13.86 o 
  -3   4   4       94.47      105.10      4.93 o 
  -2   4   4      661.16      713.80     10.16 o 
  -1   4   4       44.52       42.34      2.65 o 
   0   4   4      713.49      632.98      6.74 o 
   1   4   4     1121.71     1018.85      9.37 o 
   2   4   4     4764.27     4790.64     33.68 o 
   3   4   4       40.67       51.59      3.52 o 
   4   4   4     9655.72    10143.85    108.58 o 
   5   4   4      102.56      117.66     10.75 o 
   6   4   4      980.85     1040.30     22.40 o 
   7   4   4      164.32      153.20     10.19 o 
   8   4   4     1834.79     1857.92     43.24 o 
   9   4   4        5.95        3.53      7.17 o 
  10   4   4      126.76      148.50     12.45 o 
  11   4   4      255.08      293.43     16.88 o 
  12   4   4      143.08      148.98     12.63 o 
  13   4   4       36.99       31.27     12.54 o 
  14   4   4       81.33       90.26     20.19 o 
 -10   5   4       34.80       35.27     13.09 o 
  -9   5   4       90.46      106.40     20.63 o 
  -8   5   4        2.54       -9.96      8.30 o 
  -7   5   4      424.62      433.15     22.91 o 
  -6   5   4      993.33     1004.36     22.08 o 
  -5   5   4      232.13      227.62      9.35 o 
  -4   5   4      305.29      289.17      9.50 o 
  -3   5   4     3562.30     3405.17     29.91 o 
  -2   5   4      465.92      486.10      7.90 o 
  -1   5   4      478.41      473.55      7.11 o 
   0   5   4      413.52      450.04      6.32 o 
   1   5   4     8150.42     8036.42     51.59 o 
   2   5   4      839.65      841.20      9.41 o 
   3   5   4      383.11      387.21      7.09 o 
   4   5   4     1134.88     1152.68     15.27 o 
   5   5   4     2184.67     2333.43     32.15 o 
   6   5   4       65.77       85.47      9.58 o 
   7   5   4       56.79       50.33     12.86 o 
   8   5   4      358.10      365.05     21.12 o 
   9   5   4      395.30      415.55     17.20 o 
  10   5   4      524.88      548.36     20.93 o 
  11   5   4      666.91      660.51     40.16 o 
  12   5   4       78.59       73.56     12.76 o 
  13   5   4      106.83      112.49     12.81 o 
  14   5   4      167.95      220.13     57.23 o 
 -10   6   4       23.92       36.85     16.03 o 
  -9   6   4      193.26      191.77     17.13 o 
  -8   6   4      371.34      365.54     27.21 o 
  -7   6   4      206.76      164.99     24.38 o 
  -6   6   4        3.24       -8.21      8.81 o 
  -5   6   4     2831.92     2704.68     39.53 o 
  -4   6   4      844.63      826.84     15.71 o 
  -3   6   4        1.25        1.37      3.76 o 
  -2   6   4       50.83       81.80      3.78 o 
  -1   6   4      299.24      329.37      5.90 o 
   0   6   4       46.04       44.25      2.73 o 
   1   6   4      564.16      585.50      7.23 o 
   2   6   4     4501.51     4454.88     35.85 o 
   3   6   4     1672.55     1716.81     19.57 o 
   4   6   4      140.82      158.83      5.96 o 
   5   6   4      317.62      355.63     11.11 o 
   6   6   4      507.57      626.18     17.49 o 
   7   6   4       74.58       75.59      9.07 o 
   8   6   4       79.16       78.41      9.04 o 
   9   6   4        0.00       -6.16      7.07 o 
  10   6   4       18.02        7.88      9.85 o 
  11   6   4       58.59       56.45     11.52 o 
  12   6   4        0.71       18.98     10.47 o 
  13   6   4       40.23       14.10     14.93 o 
  14   6   4       26.52       15.90     15.74 o 
  -9   7   4       31.31       51.65     13.21 o 
  -8   7   4      416.22      358.87     20.64 o 
  -7   7   4      593.44      564.61     29.86 o 
  -6   7   4       36.82       28.97      9.64 o 
  -5   7   4      135.64      150.49     12.73 o 
  -4   7   4     1289.84     1264.10     21.70 o 
  -3   7   4        3.55        3.70      4.40 o 
  -2   7   4       11.76       13.91      5.66 o 
  -1   7   4        0.00       -2.68      3.74 o 
   0   7   4     1213.02     1280.93     13.39 o 
   1   7   4      381.01      466.23     14.81 o 
   2   7   4     1352.47     1358.13     13.88 o 
   3   7   4      275.92      291.83      6.56 o 
   4   7   4      681.01      809.66     14.48 o 
   5   7   4       69.98       73.42      5.24 o 
   6   7   4      611.31      587.38     13.13 o 
   7   7   4      210.81      220.54     11.96 o 
   8   7   4       47.27       38.51      7.94 o 
   9   7   4        5.91        1.31      7.77 o 
  10   7   4      595.58      575.27     21.45 o 
  11   7   4      885.72      857.43     27.07 o 
  12   7   4        1.69      -12.20     13.25 o 
  13   7   4       52.15       78.09     17.60 o 
  14   7   4       19.72        5.83     15.74 o 
  -8   8   4       11.05       10.04     13.32 o 
  -7   8   4      327.38      300.98     37.09 o 
  -6   8   4      211.00      187.06     14.19 o 
  -5   8   4       38.49       26.04      8.71 o 
  -4   8   4      366.04      368.11     24.90 o 
  -3   8   4      178.18      153.51      8.17 o 
  -2   8   4       76.68       72.53      6.25 o 
  -1   8   4       52.02       57.08      5.15 o 
   0   8   4       61.30       73.11      5.77 o 
   1   8   4      632.98      628.54     13.45 o 
   2   8   4      476.74      466.80      8.82 o 
   3   8   4       83.38      107.81      4.97 o 
   4   8   4      314.42      358.62      7.95 o 
   5   8   4      182.13      170.18      7.60 o 
   6   8   4        0.48       -6.70      4.47 o 
   7   8   4     2549.08     2404.74     36.36 o 
   8   8   4      190.67      202.90     15.38 o 
   9   8   4      518.12      645.83     21.73 o 
  10   8   4        6.25       14.46     11.60 o 
  11   8   4      437.78      388.32     52.99 o 
  12   8   4       16.59       23.26     14.18 o 
  13   8   4        1.77       -1.38     13.43 o 
  14   8   4       43.08       32.49     17.04 o 
  -7   9   4      155.28      198.18     32.85 o 
  -6   9   4       24.11       33.24     14.31 o 
  -5   9   4      118.17      147.93     17.31 o 
  -4   9   4     1146.82     1081.16     66.24 o 
  -3   9   4        0.30        5.08      7.34 o 
  -2   9   4       24.18       25.44      6.18 o 
  -1   9   4        2.03        6.62      5.85 o 
   0   9   4        4.31        6.05      5.53 o 
   1   9   4      133.16      153.18      8.51 o 
   2   9   4      220.91      228.66      9.66 o 
   3   9   4       95.25      100.98      7.60 o 
   4   9   4      428.23      439.60     12.32 o 
   5   9   4       11.96       14.55      3.81 o 
   6   9   4      176.52      183.05      9.66 o 
   7   9   4      815.11      756.28     18.82 o 
   8   9   4       30.84       58.33      9.68 o 
   9   9   4      547.70      508.42     25.45 o 
  10   9   4      165.70      196.24     25.44 o 
  11   9   4      359.32      308.06     23.23 o 
  12   9   4        5.33        5.51     13.43 o 
  13   9   4      253.55      273.07     45.57 o 
  14   9   4       54.07       65.63     18.35 o 
  -6  10   4        0.54        6.11     14.00 o 
  -5  10   4       13.16        2.79     12.21 o 
  -4  10   4      151.56      144.78     17.03 o 
  -3  10   4      176.25      204.01     17.25 o 
  -2  10   4        6.63        1.06     15.37 o 
  -1  10   4      338.10      301.69     15.08 o 
   0  10   4       60.59       63.82      7.69 o 
   1  10   4       65.22       65.25      7.22 o 
   2  10   4        1.15       -0.05      6.27 o 
   3  10   4       82.88       83.02      8.04 o 
   4  10   4      179.52      193.07      7.37 o 
   5  10   4       18.12       19.14      4.54 o 
   6  10   4      216.00      218.41     10.95 o 
   7  10   4      128.39      124.97      9.79 o 
   8  10   4        0.50       -0.35      7.95 o 
   9  10   4        0.08      -11.30      7.53 o 
  10  10   4       30.83       17.05      9.94 o 
  11  10   4       42.44       34.27     13.43 o 
  12  10   4       18.77       31.74     26.49 o 
  13  10   4       65.05       85.77     21.20 o 
  -5  11   4        3.23       -9.54     20.14 o 
  -4  11   4      332.48      339.89     22.89 o 
  -3  11   4        5.47        9.39     11.86 o 
  -2  11   4      263.46      230.73     34.44 o 
  -1  11   4      107.78       91.74     11.64 o 
   0  11   4        2.85       -3.60      7.98 o 
   1  11   4       43.13       40.95     14.83 o 
   2  11   4       59.90       72.32     13.55 o 
   3  11   4       54.76       67.18     11.09 o 
   4  11   4     3765.66     3670.64     58.53 o 
   5  11   4       25.70       16.07      8.96 o 
   6  11   4        1.67       -1.78      8.09 o 
   7  11   4       27.54       12.20      7.21 o 
   8  11   4      663.11      708.27     22.69 o 
   9  11   4      103.82      101.37     11.76 o 
  10  11   4      350.92      325.87     18.51 o 
  11  11   4       21.56       22.73     10.73 o 
  12  11   4       20.51        4.37     11.06 o 
  13  11   4       88.25       81.42     20.44 o 
  -4  12   4        3.13       -8.53     16.96 o 
  -3  12   4        9.77       12.92     13.13 o 
  -2  12   4       19.86       37.85     21.73 o 
  -1  12   4       14.43       13.74     10.18 o 
   0  12   4      455.49      471.49     21.45 o 
   1  12   4      735.60      689.82     22.75 o 
   2  12   4        7.32        9.32      8.62 o 
   3  12   4        4.10       -1.54      8.39 o 
   4  12   4       82.37       95.22     21.69 o 
   5  12   4      377.92      426.83     18.55 o 
   6  12   4       70.84       48.72     11.48 o 
   7  12   4       34.63       27.55      9.79 o 
   8  12   4      232.50      236.76     15.22 o 
   9  12   4      281.92      224.94     20.94 o 
  10  12   4        2.31       -4.85     12.35 o 
  11  12   4        2.77       -2.66     19.08 o 
  12  12   4       70.21       23.86     16.10 o 
  13  12   4       11.17       19.08     17.24 o 
  -3  13   4      189.52      231.04     37.09 o 
  -2  13   4        0.42       -1.97     11.99 o 
  -1  13   4        8.80       18.68     17.49 o 
   0  13   4      563.34      590.53     22.59 o 
   1  13   4      122.80      125.48     13.53 o 
   2  13   4        0.29        0.19     14.78 o 
   3  13   4        0.11        0.93      8.92 o 
   4  13   4       76.84      104.86     14.00 o 
   5  13   4       90.46       94.02     11.41 o 
   6  13   4       67.89       56.86     15.40 o 
   7  13   4       13.44        0.54      9.37 o 
   8  13   4        0.93       -6.88      9.14 o 
   9  13   4       62.43       28.33     13.85 o 
  10  13   4        1.37        1.59     12.74 o 
  11  13   4        1.87        9.86     14.48 o 
  12  13   4        0.66       -1.01     15.52 o 
  -1  14   4       95.10      154.73     33.91 o 
   0  14   4        4.64       16.88     15.99 o 
   1  14   4      120.13      150.71     17.04 o 
   2  14   4      143.52      174.00     14.90 o 
   3  14   4       25.61       23.54     10.51 o 
   4  14   4       17.88       16.96     11.49 o 
   5  14   4        4.29       -1.40     14.82 o 
   6  14   4       79.60       60.00     17.14 o 
   7  14   4        0.42       -4.64     23.32 o 
   8  14   4        1.59        6.55     12.67 o 
   9  14   4      239.13      274.73     30.73 o 
  10  14   4       28.52        8.98     14.18 o 
  11  14   4       13.44        5.64     24.91 o 
   1  15   4       50.75       35.30     17.57 o 
   2  15   4      108.41       99.66     14.02 o 
   3  15   4       26.38       29.99     11.92 o 
   4  15   4      263.47      258.94     17.59 o 
   5  15   4      146.41      166.14     18.69 o 
   6  15   4        8.87       32.57     13.73 o 
   7  15   4        2.03       -7.13     12.21 o 
   8  15   4        1.06       -4.24     12.21 o 
   9  15   4      191.81      160.71     20.52 o 
   5  16   4       46.82       47.07     19.08 o 
   6  16   4        0.04        7.95     14.24 o 
  -8 -14   5       13.87       14.81     15.37 o 
  -7 -14   5       46.43       42.00     15.35 o 
  -6 -14   5        0.48      -17.26     11.60 o 
  -5 -14   5      268.74      257.02     29.14 o 
  -4 -14   5      282.55      284.03     33.91 o 
  -3 -14   5      139.59      147.31     29.67 o 
  -2 -14   5      521.71      512.94     42.39 o 
  -1 -14   5       23.75        0.00     22.26 o 
   0 -14   5      465.46      490.69     44.51 o 
 -10 -13   5      110.83      112.89     20.23 o 
  -9 -13   5      126.17      149.32     20.14 o 
  -8 -13   5      263.28      253.17     22.02 o 
  -7 -13   5       53.56       60.51     14.48 o 
  -6 -13   5        0.10        3.42     11.45 o 
  -5 -13   5        0.95        5.72     11.17 o 
  -4 -13   5      201.36      201.39     17.45 o 
  -3 -13   5        4.51       21.20     20.14 o 
  -2 -13   5        1.05      -25.44     16.96 o 
  -1 -13   5       86.87       73.13     23.32 o 
   0 -13   5       54.36       71.01     23.32 o 
   1 -13   5        4.16       45.57     23.32 o 
   2 -13   5        0.42       20.14     24.38 o 
 -11 -12   5      122.48      124.14     20.19 o 
 -10 -12   5      363.95      366.41     26.95 o 
  -9 -12   5       13.84       15.73     14.60 o 
  -8 -12   5      349.62      359.21     24.35 o 
  -7 -12   5       46.62       56.74     14.24 o 
  -6 -12   5       89.81       75.26     19.08 o 
  -5 -12   5      187.42      181.31     30.20 o 
  -4 -12   5       13.02        5.60     10.17 o 
  -3 -12   5       90.81       87.95     12.72 o 
  -2 -12   5      191.60      208.78     27.55 o 
  -1 -12   5       65.69       55.85     13.49 o 
   0 -12   5       18.97       19.69     11.14 o 
   1 -12   5      187.79      198.86     17.11 o 
   2 -12   5        0.00      -12.81     22.79 o 
   3 -12   5       25.67       49.81     26.49 o 
 -11 -11   5        3.23        2.79     10.80 o 
 -10 -11   5       38.86       13.53      8.59 o 
  -9 -11   5       47.17       79.44     12.57 o 
  -8 -11   5       39.58       61.76     11.34 o 
  -7 -11   5        3.50       14.55      8.57 o 
  -6 -11   5      106.53       95.90     11.01 o 
  -5 -11   5       17.81       13.90      7.77 o 
  -4 -11   5       58.30       49.87      8.17 o 
  -3 -11   5       29.93       22.77      8.39 o 
  -2 -11   5      382.11      366.10     11.89 o 
  -1 -11   5      113.43      105.02      7.50 o 
   0 -11   5      822.02      793.91     18.10 o 
   1 -11   5        0.00       15.70      6.88 o 
   2 -11   5       81.03      105.24     20.41 o 
   3 -11   5       25.60       48.75     22.26 o 
   4 -11   5        4.80       49.81     24.38 o 
   5 -11   5       96.37      112.34     30.73 o 
 -12 -10   5      188.18      231.04     25.03 o 
 -11 -10   5       97.66       99.87     14.83 o 
 -10 -10   5       11.52        9.88      8.36 o 
  -9 -10   5      164.45      172.22     12.20 o 
  -8 -10   5       40.00       49.25      8.35 o 
  -7 -10   5        6.34       15.28      6.51 o 
  -6 -10   5        0.13        3.20      5.80 o 
  -5 -10   5       97.82      106.01     12.70 o 
  -4 -10   5       56.86       62.11      5.73 o 
  -3 -10   5       59.24       69.35      7.78 o 
  -2 -10   5      217.54      219.23      7.82 o 
  -1 -10   5      211.46      219.07      9.64 o 
   0 -10   5       44.70       44.48      5.09 o 
   1 -10   5       92.73       95.69      7.08 o 
   2 -10   5       41.66       45.52      6.90 o 
   3 -10   5       13.78       19.80      9.91 o 
   4 -10   5       33.21       77.37     25.44 o 
   5 -10   5        5.27       28.61     22.26 o 
   6 -10   5      201.01      205.60     34.97 o 
 -12  -9   5      110.32      142.24     14.25 o 
 -11  -9   5       66.67       67.37     11.18 o 
 -10  -9   5       18.01       15.46      8.15 o 
  -9  -9   5       37.46       41.31      9.09 o 
  -8  -9   5      128.91      126.36      8.81 o 
  -7  -9   5      605.03      497.82     15.70 o 
  -6  -9   5      202.40      214.23     11.47 o 
  -5  -9   5     2066.02     1919.41     39.16 o 
  -4  -9   5        0.00        0.64      3.80 o 
  -3  -9   5      309.79      314.25      7.90 o 
  -2  -9   5       55.89       58.82      3.96 o 
  -1  -9   5      864.40      839.45     13.15 o 
   0  -9   5      130.93      147.91      7.09 o 
   1  -9   5      108.35      105.62     12.02 o 
   2  -9   5      499.48      495.80     15.96 o 
   3  -9   5      119.62      121.49     12.40 o 
   4  -9   5      470.97      422.11     23.95 o 
   5  -9   5       56.84        6.36     21.20 o 
   6  -9   5       49.06       50.87     25.44 o 
   7  -9   5        1.31        1.06     22.26 o 
 -13  -8   5        5.09      -14.09     13.85 o 
 -12  -8   5        3.67       -3.30     10.59 o 
 -11  -8   5       54.39       42.61     10.44 o 
 -10  -8   5      514.46      518.84     21.98 o 
  -9  -8   5        0.82       -3.13      6.83 o 
  -8  -8   5       78.64       76.89     10.57 o 
  -7  -8   5        2.09        8.88      5.55 o 
  -6  -8   5      131.92      138.03      7.70 o 
  -5  -8   5      268.72      262.03      7.95 o 
  -4  -8   5      181.60      189.35      6.56 o 
  -3  -8   5       93.14       93.75      5.96 o 
  -2  -8   5     1729.65     1640.91     17.14 o 
  -1  -8   5      869.99      856.83     11.22 o 
   0  -8   5        0.00        2.51      5.91 o 
   1  -8   5       20.97       27.23      4.63 o 
   2  -8   5      974.32     1015.87     21.24 o 
   3  -8   5     1060.18      979.47     17.16 o 
   4  -8   5       86.23       71.41      9.94 o 
   5  -8   5       11.97        0.75      8.13 o 
   6  -8   5       28.07       30.55     11.71 o 
   7  -8   5      267.48      313.16     20.78 o 
   8  -8   5        4.58       27.31     13.92 o 
 -13  -7   5       23.83       28.61     15.74 o 
 -12  -7   5        3.34       -6.98     12.39 o 
 -11  -7   5       82.64       77.15     11.27 o 
 -10  -7   5      873.97      875.40     33.47 o 
  -9  -7   5       26.14       29.00      9.29 o 
  -8  -7   5       21.64       25.71      8.81 o 
  -7  -7   5      117.75      118.35      9.22 o 
  -6  -7   5      622.98      607.43     11.51 o 
  -5  -7   5      236.40      234.35      6.59 o 
  -4  -7   5      257.32      256.90      7.22 o 
  -3  -7   5        5.78        5.24      2.91 o 
  -2  -7   5      284.04      283.97      6.02 o 
  -1  -7   5      449.65      447.94      7.50 o 
   0  -7   5       84.59       90.41      5.72 o 
   1  -7   5       71.13       78.88      6.21 o 
   2  -7   5      888.69      869.41     30.98 o 
   3  -7   5       76.30       64.49      3.91 o 
   4  -7   5       98.98      108.91      7.86 o 
   5  -7   5       85.73      107.03     11.17 o 
   6  -7   5       10.73       15.39      9.61 o 
   7  -7   5        1.38        5.30     12.72 o 
   8  -7   5       46.79       41.33     15.90 o 
   9  -7   5        0.34      -11.13     10.60 o 
 -13  -6   5       14.56      -12.63     13.43 o 
 -12  -6   5       83.99      101.98     12.70 o 
 -11  -6   5        2.70       -3.22      8.72 o 
 -10  -6   5      319.80      317.21     20.19 o 
  -9  -6   5      341.62      334.58     17.07 o 
  -8  -6   5     3955.23     3790.62     57.06 o 
  -7  -6   5      161.48      159.45      7.48 o 
  -6  -6   5        0.64        5.31      4.19 o 
  -5  -6   5       34.10       45.05      3.74 o 
  -4  -6   5       85.04       90.22      5.71 o 
  -3  -6   5     5998.60     5856.90     45.78 o 
  -2  -6   5      593.95      612.33      8.89 o 
  -1  -6   5      243.83      231.31      4.71 o 
   0  -6   5      542.46      555.35     13.47 o 
   1  -6   5       23.77       28.76      4.15 o 
   2  -6   5       96.83       95.87      6.10 o 
   3  -6   5       11.91       15.63      2.86 o 
   4  -6   5      213.52      211.33      8.42 o 
   5  -6   5        8.53       -2.29      5.39 o 
   6  -6   5       24.16       37.77      7.94 o 
   7  -6   5       11.67       -0.39     10.07 o 
   8  -6   5        7.77        9.54     13.78 o 
   9  -6   5        1.07      -11.45      7.63 o 
  10  -6   5       32.85       36.36     11.71 o 
 -13  -5   5       41.53       58.36     20.67 o 
 -12  -5   5       81.22       94.52     14.47 o 
 -11  -5   5       66.12       68.63     11.03 o 
 -10  -5   5       90.30       76.73     12.82 o 
  -9  -5   5      463.72      477.31     16.81 o 
  -8  -5   5        1.38       13.92      6.26 o 
  -7  -5   5      131.33      149.30      7.38 o 
  -6  -5   5       27.14       31.63      4.57 o 
  -5  -5   5       76.52      100.69      4.89 o 
  -4  -5   5      853.98      906.48     13.33 o 
  -3  -5   5      788.09      692.18      8.44 o 
  -2  -5   5      846.88     1042.89     11.49 o 
  -1  -5   5      832.59      850.40      9.06 o 
   0  -5   5     1592.49     1629.96     24.72 o 
   1  -5   5        9.15       11.20      4.28 o 
   2  -5   5       77.83       67.60      5.29 o 
   3  -5   5      467.86      531.54     14.47 o 
   4  -5   5       63.08       68.72      3.97 o 
   5  -5   5       27.04       34.87      4.57 o 
   6  -5   5      268.69      224.23     11.91 o 
   7  -5   5      332.03      336.88     17.60 o 
   8  -5   5       77.89       54.24      8.71 o 
   9  -5   5       54.77       81.57      9.94 o 
  10  -5   5        5.20        5.93     10.10 o 
 -13  -4   5        8.43       20.90     15.79 o 
 -12  -4   5       72.47       75.17     14.42 o 
 -11  -4   5        8.43       14.62      7.72 o 
 -10  -4   5       44.87       41.33      7.78 o 
  -9  -4   5      431.07      439.85     14.45 o 
  -8  -4   5      782.52      724.60     17.11 o 
  -7  -4   5       63.38       72.15      6.53 o 
  -6  -4   5       40.84       40.43      7.54 o 
  -5  -4   5      605.82      610.20     11.50 o 
  -4  -4   5      189.16      178.86      5.85 o 
  -3  -4   5      362.69      342.97      6.79 o 
  -2  -4   5      654.22      594.16      7.75 o 
  -1  -4   5      133.39      139.63      3.43 o 
   0  -4   5      306.57      294.10      8.57 o 
   1  -4   5       36.07       34.71      3.61 o 
   2  -4   5     3343.47     3436.75     41.10 o 
   3  -4   5      720.69      835.01     12.47 o 
   4  -4   5      111.46      109.89      4.99 o 
   5  -4   5       29.80       35.02      4.29 o 
   6  -4   5       21.65       24.16      5.25 o 
   7  -4   5      336.84      364.62     18.35 o 
   8  -4   5        7.76       11.99      6.86 o 
   9  -4   5      277.85      294.52     15.39 o 
  10  -4   5      201.52      219.73     14.77 o 
  11  -4   5        1.63        6.36     10.94 o 
 -13  -3   5        2.66       25.59     14.76 o 
 -12  -3   5      115.55       99.39     14.84 o 
 -11  -3   5        0.58      -10.41      6.94 o 
 -10  -3   5       11.46       10.60      6.59 o 
  -9  -3   5        8.97       16.98      6.53 o 
  -8  -3   5      982.34      947.45     22.64 o 
  -7  -3   5       31.97       32.55      5.49 o 
  -6  -3   5        5.34        2.77      4.38 o 
  -5  -3   5      468.97      541.27     13.23 o 
  -4  -3   5      424.44      429.85     10.84 o 
  -3  -3   5      318.30      319.82      7.01 o 
  -2  -3   5     1769.82     1720.97     15.61 o 
  -1  -3   5     2977.76     3019.99     28.02 o 
   0  -3   5     2086.58     2043.74     35.33 o 
   1  -3   5      336.20      342.12      7.40 o 
   2  -3   5     1280.17     1344.56     16.45 o 
   3  -3   5      351.06      337.13      6.62 o 
   4  -3   5      935.53      875.02     13.71 o 
   5  -3   5      294.22      294.02      7.81 o 
   6  -3   5        7.18        9.39      4.39 o 
   7  -3   5      118.54      119.90      7.92 o 
   8  -3   5     2229.60     2038.94     32.56 o 
   9  -3   5      107.95       82.40      9.82 o 
  10  -3   5        8.57        5.56      8.06 o 
  11  -3   5       34.12       38.94     15.05 o 
  12  -3   5      340.19      372.86     24.59 o 
 -13  -2   5        2.95        6.20     15.24 o 
 -12  -2   5      286.10      334.44     20.02 o 
 -11  -2   5      108.19       83.81     10.74 o 
 -10  -2   5      267.52      244.60     13.84 o 
  -9  -2   5       32.30       35.54      7.05 o 
  -8  -2   5      207.63      219.13     10.04 o 
  -7  -2   5        1.29        4.94      4.71 o 
  -6  -2   5       42.37       43.18      6.08 o 
  -5  -2   5       80.04       86.06      8.11 o 
  -4  -2   5     1119.12     1177.49     29.23 o 
  -3  -2   5     1790.24     1847.99     23.92 o 
  -2  -2   5     4675.53     4543.87     35.86 o 
  -1  -2   5      106.39       80.34      2.56 o 
   0  -2   5      356.25      383.11      7.66 o 
   1  -2   5     1571.47     1509.39     15.53 o 
   2  -2   5       58.70       53.85      2.27 o 
   3  -2   5     1773.44     1854.58     21.64 o 
   4  -2   5      897.46      958.57     11.06 o 
   5  -2   5       59.85       50.34      2.99 o 
   6  -2   5      428.53      431.22      9.19 o 
   7  -2   5     2095.46     1985.98     24.36 o 
   8  -2   5      306.36      271.86      9.69 o 
   9  -2   5       17.58       13.14      7.59 o 
  10  -2   5       16.46       20.91      9.56 o 
  11  -2   5      102.50      126.29     12.99 o 
  12  -2   5       63.00       72.90     12.59 o 
 -13  -1   5      112.06       95.88     15.36 o 
 -12  -1   5      136.56      161.07     21.48 o 
 -11  -1   5        0.14       -2.79      7.55 o 
 -10  -1   5       19.25       15.34      7.52 o 
  -9  -1   5      130.89       97.46      9.32 o 
  -8  -1   5      663.83      601.45     17.73 o 
  -7  -1   5       54.36       59.15      7.39 o 
  -6  -1   5        3.10        0.65      6.46 o 
  -5  -1   5      903.12      969.01     20.85 o 
  -4  -1   5       75.64       75.94      5.79 o 
  -3  -1   5        0.00       -0.37      3.41 o 
  -2  -1   5      632.34      670.36      8.51 o 
  -1  -1   5     6656.26     6312.13     38.82 o 
   0  -1   5    26775.98    26103.69    149.25 o 
   1  -1   5        1.11        8.71      1.52 o 
   2  -1   5       27.27       16.00      2.42 o 
   3  -1   5        1.55        6.79      2.35 o 
   4  -1   5      196.05      213.33      5.48 o 
   5  -1   5       94.31       89.12      5.56 o 
   6  -1   5     1021.93     1020.65     18.40 o 
   7  -1   5      191.01      193.24      7.43 o 
   8  -1   5      228.96      253.15      9.57 o 
   9  -1   5      297.56      249.70     11.17 o 
  10  -1   5      225.33      219.45     13.86 o 
  11  -1   5        4.38        0.37      8.91 o 
  12  -1   5      155.48      128.94     14.16 o 
 -12   0   5       24.80       21.53     11.21 o 
 -11   0   5        4.74       -3.76      9.04 o 
 -10   0   5      566.21      508.45     18.46 o 
  -9   0   5       48.03       53.26     10.11 o 
  -8   0   5      382.01      440.06     18.58 o 
  -7   0   5       27.55       25.97      6.61 o 
  -6   0   5      168.69      153.32      8.58 o 
  -5   0   5      193.75      192.33      8.58 o 
  -4   0   5     8275.86     8569.00     84.71 o 
  -3   0   5      674.68      681.88     13.23 o 
  -2   0   5      472.68      447.88      6.53 o 
  -1   0   5    22467.27    21385.72    126.64 o 
   0   0   5     1997.27     1961.57     11.55 o 
   1   0   5     1994.85     1758.26     12.28 o 
   2   0   5      144.57      142.89      3.96 o 
   3   0   5        5.81        8.01      2.40 o 
   4   0   5      620.78      596.18     12.32 o 
   5   0   5     2254.49     2311.17     30.82 o 
   6   0   5       59.70       88.90      5.22 o 
   7   0   5      813.36      812.91     14.12 o 
   8   0   5      226.71      236.58      9.55 o 
   9   0   5      419.94      374.04     12.40 o 
  10   0   5       35.38       38.07      7.93 o 
  11   0   5        3.29        0.57      7.69 o 
  12   0   5        7.81        7.57     11.03 o 
  13   0   5       19.02       28.65     11.31 o 
 -12   1   5        0.21        1.45     12.21 o 
 -11   1   5       53.86       54.05     13.46 o 
 -10   1   5       30.08        8.75     13.68 o 
  -9   1   5      252.10      281.76     18.20 o 
  -8   1   5      310.02      308.93     13.16 o 
  -7   1   5      218.37      207.49     10.70 o 
  -6   1   5       96.00      108.78      8.04 o 
  -5   1   5      249.17      305.15      9.82 o 
  -4   1   5     8657.85     9119.67     89.92 o 
  -3   1   5        7.40        4.12      2.45 o 
  -2   1   5     1503.06     1467.32     12.60 o 
  -1   1   5      905.24      987.52      8.11 o 
   0   1   5    33183.82    32649.44    178.84 o 
   1   1   5    13221.01    12706.45     76.25 o 
   2   1   5    36822.23    35850.68    261.53 o 
   3   1   5      535.06      507.05      9.08 o 
   4   1   5     2084.48     2086.71     32.74 o 
   5   1   5       92.16      102.82      6.42 o 
   6   1   5     4503.46     4775.32     51.34 o 
   7   1   5       17.84        3.78      5.51 o 
   8   1   5        4.00       10.60      7.52 o 
   9   1   5      108.69      100.65      8.48 o 
  10   1   5      175.42      174.85     10.11 o 
  11   1   5      121.77      137.84     11.35 o 
  12   1   5       41.46       36.71     10.37 o 
  13   1   5        6.72        7.62     10.25 o 
 -12   2   5        6.83        7.98     10.61 o 
 -11   2   5       36.89       26.98     13.85 o 
 -10   2   5      200.23      193.65     18.55 o 
  -9   2   5      605.18      546.77     36.99 o 
  -8   2   5      486.75      422.72     27.76 o 
  -7   2   5      404.28      338.76     15.76 o 
  -6   2   5       72.51       50.29      6.65 o 
  -5   2   5       39.21       57.17      8.48 o 
  -4   2   5       86.46       90.26      4.87 o 
  -3   2   5       32.51       26.49      3.37 o 
  -2   2   5    10296.88    10072.19     76.83 o 
  -1   2   5      278.73      311.00      4.83 o 
   0   2   5     2326.60     2377.50     15.66 o 
   1   2   5    27616.69    27023.18    173.58 o 
   2   2   5      516.51      476.76      6.24 o 
   3   2   5       29.85       28.15      3.27 o 
   4   2   5     1130.54     1096.99     17.60 o 
   5   2   5     1168.73     1219.71     23.01 o 
   6   2   5     1230.45     1174.19     23.43 o 
   7   2   5     2503.50     2601.47     43.00 o 
   8   2   5      492.06      489.78     17.70 o 
   9   2   5      139.47      150.33     10.23 o 
  10   2   5      201.76      158.62      9.94 o 
  11   2   5       41.22       40.73      8.84 o 
  12   2   5      536.97      561.76     20.19 o 
  13   2   5        3.27       -6.36      9.93 o 
 -11   3   5       17.28       -2.56     13.43 o 
 -10   3   5      145.93      166.70     23.80 o 
  -9   3   5      152.11      127.43     12.99 o 
  -8   3   5       43.21       23.90      9.37 o 
  -7   3   5      472.13      449.33     18.49 o 
  -6   3   5      570.04      564.87     17.82 o 
  -5   3   5     1347.58     1312.53     18.97 o 
  -4   3   5      901.33      954.17     13.83 o 
  -3   3   5     2341.24     2343.32     24.03 o 
  -2   3   5     3832.38     3790.90     30.03 o 
  -1   3   5     6599.45     6479.38     44.90 o 
   0   3   5     7076.25     6732.90     41.80 o 
   1   3   5     4264.94     3956.70     26.50 o 
   2   3   5     6643.23     6692.38     48.28 o 
   3   3   5      572.25      577.24      9.93 o 
   4   3   5      415.03      364.22     10.00 o 
   5   3   5     3395.35     3604.67     51.77 o 
   6   3   5        1.30       -3.36      4.99 o 
   7   3   5        4.35        3.11      5.69 o 
   8   3   5       28.82       23.96     12.39 o 
   9   3   5       58.00       49.85      9.04 o 
  10   3   5        0.31        6.86      8.36 o 
  11   3   5     1102.91     1168.96     27.08 o 
  12   3   5        1.30        0.64      8.14 o 
  13   3   5      336.77      359.80     24.02 o 
  14   3   5       22.73       36.79     16.96 o 
 -11   4   5      104.01      141.87     20.82 o 
 -10   4   5        7.42       -5.12     10.95 o 
  -9   4   5       10.41        4.39      9.54 o 
  -8   4   5        7.15       13.19      7.54 o 
  -7   4   5       94.43       98.43      9.75 o 
  -6   4   5     1483.57     1394.52     26.90 o 
  -5   4   5     2095.96     2030.86     25.62 o 
  -4   4   5      355.86      351.08     18.56 o 
  -3   4   5     2740.57     2724.86     29.87 o 
  -2   4   5     3618.93     3603.23     33.61 o 
  -1   4   5      167.37      165.75      5.02 o 
   0   4   5       80.14       68.80      3.17 o 
   1   4   5       58.67       61.39      2.49 o 
   2   4   5    15665.23    15850.38    103.76 o 
   3   4   5     1577.40     1472.82     14.96 o 
   4   4   5     2766.04     2873.75     32.50 o 
   5   4   5      526.57      520.45     14.42 o 
   6   4   5      777.97      830.62     19.74 o 
   7   4   5      243.58      259.24     12.14 o 
   8   4   5      258.76      257.00     17.11 o 
   9   4   5      874.87      905.45     24.85 o 
  10   4   5     1163.97     1120.93     29.32 o 
  11   4   5        4.47       19.30      9.49 o 
  12   4   5       46.86       50.58      9.91 o 
  13   4   5       80.39       70.02     13.63 o 
  14   4   5        0.07        1.53     10.88 o 
 -10   5   5        2.41       16.12     14.31 o 
  -9   5   5       23.23        6.52     23.44 o 
  -8   5   5      116.27      101.42     12.77 o 
  -7   5   5       69.07       37.42     10.15 o 
  -6   5   5      311.89      309.69     13.31 o 
  -5   5   5        0.00        3.10      6.09 o 
  -4   5   5      590.34      602.32     12.09 o 
  -3   5   5       71.53       59.47      4.34 o 
  -2   5   5        9.92        2.53      2.92 o 
  -1   5   5       63.60       70.77      4.16 o 
   0   5   5     5136.21     5581.70     40.47 o 
   1   5   5      215.90      248.89      4.71 o 
   2   5   5      153.14      141.00      4.12 o 
   3   5   5      119.38      147.59      4.55 o 
   4   5   5     1444.65     1491.13     18.37 o 
   5   5   5       37.96       41.37      5.68 o 
   6   5   5      183.71      190.04     28.56 o 
   7   5   5        0.72        3.32      7.96 o 
   8   5   5      159.26      160.63     17.84 o 
   9   5   5       46.99       47.23      8.67 o 
  10   5   5      156.77      176.79     13.54 o 
  11   5   5      231.79      248.46     16.06 o 
  12   5   5      303.94      333.11     19.13 o 
  13   5   5        0.19       -0.73      9.58 o 
  14   5   5       84.93      112.30     23.49 o 
 -10   6   5       58.86       60.94     17.50 o 
  -9   6   5       95.53       95.53     15.27 o 
  -8   6   5      403.72      396.17     20.31 o 
  -7   6   5      156.96      157.81     27.02 o 
  -6   6   5      138.72      165.73     13.43 o 
  -5   6   5     8236.93     7890.96     93.99 o 
  -4   6   5       35.36       33.99      5.70 o 
  -3   6   5        2.84        5.07      3.43 o 
  -2   6   5       38.69       41.13      4.30 o 
  -1   6   5     1471.06     1569.70     17.61 o 
   0   6   5      211.37      224.76      5.00 o 
   1   6   5      500.21      528.47      7.40 o 
   2   6   5     5788.63     5705.27     46.03 o 
   3   6   5       26.94       15.01      3.09 o 
   4   6   5     3364.70     3548.55     35.66 o 
   5   6   5     3103.54     3162.37     53.08 o 
   6   6   5       63.04       73.85      7.91 o 
   7   6   5      707.44      724.13     21.80 o 
   8   6   5       20.28       30.15      7.80 o 
   9   6   5       27.43       32.26      8.71 o 
  10   6   5       92.86       87.21     10.88 o 
  11   6   5     1326.13     1358.36     59.88 o 
  12   6   5      527.23      551.19     23.57 o 
  13   6   5      101.06      103.05     14.47 o 
  14   6   5       40.80       55.78     24.91 o 
  -9   7   5       38.06       53.06     16.47 o 
  -8   7   5        8.13        3.33     10.44 o 
  -7   7   5      430.75      425.19     36.03 o 
  -6   7   5      979.23      877.99     27.57 o 
  -5   7   5      312.22      328.81     13.67 o 
  -4   7   5     2324.80     2240.94     52.83 o 
  -3   7   5        3.27        2.03      3.85 o 
  -2   7   5      209.73      200.98      6.96 o 
  -1   7   5        2.76        4.58      2.91 o 
   0   7   5      635.21      695.61     11.42 o 
   1   7   5     1420.01     1511.51     16.45 o 
   2   7   5      135.48      123.16      4.90 o 
   3   7   5     1779.12     1781.62     18.85 o 
   4   7   5       31.21       36.32      3.67 o 
   5   7   5      148.04      162.96     11.74 o 
   6   7   5       21.02       15.11      5.36 o 
   7   7   5      249.59      255.52     19.01 o 
   8   7   5      151.31      155.86     11.68 o 
   9   7   5      767.25      719.50     22.69 o 
  10   7   5        0.00       -1.56      7.46 o 
  11   7   5        0.26       12.11     12.60 o 
  12   7   5       13.97        5.88     12.21 o 
  13   7   5       14.91       29.78     14.93 o 
  14   7   5        6.93        0.21     15.35 o 
  -8   8   5       38.23       51.02     13.34 o 
  -7   8   5       35.13        7.42     22.26 o 
  -6   8   5      709.73      694.28     23.30 o 
  -5   8   5       13.41       16.48      8.79 o 
  -4   8   5     2552.84     2456.51     43.65 o 
  -3   8   5      140.15      171.06     11.32 o 
  -2   8   5       55.79       54.91      9.18 o 
  -1   8   5      122.13      115.57      6.26 o 
   0   8   5       70.29       90.84      8.66 o 
   1   8   5      313.04      340.93      7.57 o 
   2   8   5      319.76      322.85      7.27 o 
   3   8   5      560.98      609.63      9.78 o 
   4   8   5      623.87      609.35     10.25 o 
   5   8   5       65.79       56.64      6.17 o 
   6   8   5      182.54      186.95      8.16 o 
   7   8   5        2.03        0.38      5.81 o 
   8   8   5       92.11      111.60     14.31 o 
   9   8   5      377.18      349.95     16.78 o 
  10   8   5      331.20      352.61     22.85 o 
  11   8   5        0.46      -13.99     11.17 o 
  12   8   5       54.99       71.37     16.49 o 
  13   8   5      277.45      258.58     25.97 o 
  14   8   5      491.16      585.19     35.54 o 
  -7   9   5      181.58      160.03     32.85 o 
  -6   9   5      113.00      136.97     39.21 o 
  -5   9   5      442.79      443.64     25.46 o 
  -4   9   5       74.63       64.80     14.26 o 
  -3   9   5       82.22       67.09      8.39 o 
  -2   9   5      548.21      548.91     15.79 o 
  -1   9   5      368.38      372.10     10.74 o 
   0   9   5     1531.96     1599.46     26.82 o 
   1   9   5      152.78      159.78      8.64 o 
   2   9   5     1181.88     1178.90     21.61 o 
   3   9   5      988.26      988.83     13.79 o 
   4   9   5        4.46        6.76      3.30 o 
   5   9   5        0.39        6.27      4.40 o 
   6   9   5        3.93        0.71      4.33 o 
   7   9   5       74.88       84.20      8.70 o 
   8   9   5        1.74       10.18      8.14 o 
   9   9   5      510.42      532.07     25.78 o 
  10   9   5        3.57       14.04     11.92 o 
  11   9   5       84.54       63.27     14.99 o 
  12   9   5       22.85       33.40     15.35 o 
  13   9   5       15.41       28.91     14.93 o 
  14   9   5       13.53        4.81     17.49 o 
  -6  10   5        0.05        2.18     25.97 o 
  -5  10   5        7.15        5.77     12.52 o 
  -4  10   5       53.66       51.63     24.38 o 
  -3  10   5       67.80       61.85     13.32 o 
  -2  10   5      564.75      566.01     25.97 o 
  -1  10   5      311.70      290.87     14.87 o 
   0  10   5      138.52      117.12     11.02 o 
   1  10   5        0.23        6.29      6.07 o 
   2  10   5       63.78       68.52      8.31 o 
   3  10   5       48.59       48.93      8.92 o 
   4  10   5        3.00        4.36      3.86 o 
   5  10   5      933.36      908.15     16.44 o 
   6  10   5        5.42       -0.61      5.89 o 
   7  10   5       32.80       30.24      7.61 o 
   8  10   5      124.43      116.92     11.59 o 
   9  10   5      370.58      347.70     20.46 o 
  10  10   5       30.15        4.16      9.51 o 
  11  10   5      146.24      158.11     18.69 o 
  12  10   5       55.46       83.66     33.91 o 
  13  10   5      104.60      114.72     20.52 o 
  -5  11   5       12.88       45.07     16.03 o 
  -4  11   5        3.20       23.97     17.49 o 
  -3  11   5       10.78       30.34     16.96 o 
  -2  11   5       98.81       74.99     14.49 o 
  -1  11   5       14.66        6.19     12.03 o 
   0  11   5        0.86        5.42      8.39 o 
   1  11   5       35.75       43.05      9.14 o 
   2  11   5      871.24      892.32     26.99 o 
   3  11   5      605.92      600.77     23.95 o 
   4  11   5     1465.99     1429.51     31.41 o 
   5  11   5      556.65      561.12     19.78 o 
   6  11   5      203.54      192.95     10.87 o 
   7  11   5      192.86      181.90     11.17 o 
   8  11   5       34.54       38.84      8.27 o 
   9  11   5       78.91       62.32     11.14 o 
  10  11   5      237.48      215.97     16.06 o 
  11  11   5      190.66      197.64     16.59 o 
  12  11   5       59.74       67.92     23.75 o 
  13  11   5      266.56      254.34     20.19 o 
  -4  12   5        6.27        0.72     15.37 o 
  -3  12   5      140.89      139.89     18.03 o 
  -2  12   5       75.26      102.74     26.49 o 
  -1  12   5       82.20       96.77     15.08 o 
   0  12   5      396.43      390.60     18.22 o 
   1  12   5       25.54       33.82      9.77 o 
   2  12   5       64.04       61.62     10.28 o 
   3  12   5        7.39       10.41      9.95 o 
   4  12   5       17.01       14.22      9.07 o 
   5  12   5      222.46      199.92     14.05 o 
   6  12   5      302.48      304.76     16.11 o 
   7  12   5      130.87      168.03     13.83 o 
   8  12   5       14.51       27.07      9.91 o 
   9  12   5        1.63       18.55     11.99 o 
  10  12   5        6.21        5.11     12.21 o 
  11  12   5       24.58       19.54     14.60 o 
  12  12   5       34.95        3.91     14.60 o 
  13  12   5        0.02       10.82     19.61 o 
  -3  13   5      127.38      149.37     19.21 o 
  -2  13   5       57.55       44.90     16.96 o 
  -1  13   5      433.58      512.99     31.79 o 
   0  13   5        5.00       14.34     10.47 o 
   1  13   5        1.84       -0.87     11.04 o 
   2  13   5        2.16        3.31      8.91 o 
   3  13   5      353.04      319.40     16.94 o 
   4  13   5      128.99      108.31     12.26 o 
   5  13   5       55.67       43.43     10.77 o 
   6  13   5        0.00      -13.13      8.76 o 
   7  13   5      395.81      388.73     18.95 o 
   8  13   5       46.24       49.75     11.34 o 
   9  13   5        2.05       12.87     12.97 o 
  10  13   5       14.99       13.63     12.72 o 
  11  13   5        0.00       -9.36     24.38 o 
  12  13   5        1.03       18.51     21.20 o 
  -1  14   5       12.21       69.95     28.61 o 
   0  14   5        1.69       18.14     16.71 o 
   1  14   5        3.73       14.64     10.82 o 
   2  14   5        0.22       -0.76      9.98 o 
   3  14   5       19.90       20.79     10.71 o 
   4  14   5       15.72        6.20     10.44 o 
   5  14   5        2.86       -1.31      9.43 o 
   6  14   5       79.72       64.19     12.43 o 
   7  14   5       45.57       53.98     12.21 o 
   8  14   5        7.18       -2.12     11.99 o 
   9  14   5      108.94      184.06     26.49 o 
  10  14   5       60.33       52.72     29.67 o 
  11  14   5        3.46       16.50     15.52 o 
   1  15   5       38.53       30.87     17.19 o 
   2  15   5        0.28      -14.85     10.61 o 
   3  15   5        3.92       17.84     11.00 o 
   4  15   5       44.10       42.50     12.66 o 
   5  15   5        1.07        1.50     16.38 o 
   6  15   5       15.72        1.73     13.78 o 
   7  15   5        9.76        1.57     13.10 o 
   8  15   5        1.47       -6.89     12.74 o 
   9  15   5        8.70       30.58     14.49 o 
  10  15   5       19.57       10.24     15.02 o 
   4  16   5      185.98      206.70     24.91 o 
   5  16   5        3.42        7.33     13.85 o 
   6  16   5        0.00        8.19     13.73 o 
   7  16   5        4.19       11.32     23.32 o 
  -8 -14   6        0.01       -4.77     14.24 o 
  -7 -14   6      195.68      204.89     20.82 o 
  -6 -14   6      329.38      386.11     28.08 o 
  -5 -14   6       29.80       38.15     22.26 o 
  -4 -14   6       75.72       93.26     27.55 o 
  -3 -14   6        2.87      -27.02     18.02 o 
  -2 -14   6       80.25       18.02     21.20 o 
  -1 -14   6      178.59      168.51     31.79 o 
  -9 -13   6       37.76       21.73     14.93 o 
  -8 -13   6       67.86       45.57     14.99 o 
  -7 -13   6        1.38       -2.70     12.35 o 
  -6 -13   6      178.94      196.29     27.02 o 
  -5 -13   6      147.40      154.60     21.20 o 
  -4 -13   6      247.01      248.33     19.10 o 
  -3 -13   6       64.75       67.83     23.32 o 
  -2 -13   6      113.51       94.32     25.44 o 
  -1 -13   6        1.70       -5.30     18.02 o 
   0 -13   6        0.83        4.24     19.08 o 
   1 -13   6      243.45      221.50     32.85 o 
 -10 -12   6      189.81      203.56     22.85 o 
  -9 -12   6       31.11       45.26     13.31 o 
  -8 -12   6      136.14      126.72     13.71 o 
  -7 -12   6      147.32      175.99     22.25 o 
  -6 -12   6        1.28        0.04      7.43 o 
  -5 -12   6       21.12       32.82      8.70 o 
  -4 -12   6       31.12       23.39     10.69 o 
  -3 -12   6       27.25       18.86     10.39 o 
  -2 -12   6        4.67       -3.18     15.90 o 
  -1 -12   6       48.69       23.32     18.02 o 
   0 -12   6       70.23       62.27     12.92 o 
   1 -12   6       79.42       87.82     14.05 o 
   2 -12   6        6.15        2.53     14.60 o 
   3 -12   6       57.47       82.66     26.49 o 
 -11 -11   6       24.50       15.05     14.69 o 
 -10 -11   6      138.08      157.02     16.06 o 
  -9 -11   6      224.58      272.05     18.13 o 
  -8 -11   6       25.11       24.87     10.05 o 
  -7 -11   6      199.19      208.10     14.45 o 
  -6 -11   6      280.99      271.86     15.14 o 
  -5 -11   6      335.05      364.03     16.45 o 
  -4 -11   6        1.29        6.45      6.79 o 
  -3 -11   6        3.52       15.04      6.70 o 
  -2 -11   6      655.91      688.95     19.73 o 
  -1 -11   6       89.07       72.49     10.39 o 
   0 -11   6       22.97       40.55     10.01 o 
   1 -11   6       99.48      105.32     15.39 o 
   2 -11   6      287.71      285.74     12.13 o 
   3 -11   6       32.60       20.14     23.32 o 
   4 -11   6        1.25        3.18     21.20 o 
   5 -11   6       12.01       66.77     28.61 o 
 -12 -10   6       19.46       33.91     13.00 o 
 -11 -10   6       30.73       23.99     12.54 o 
 -10 -10   6        0.02       -0.40      8.08 o 
  -9 -10   6        2.23        1.95      7.54 o 
  -8 -10   6      343.50      357.99     15.08 o 
  -7 -10   6        2.21        4.45      6.42 o 
  -6 -10   6      706.53      631.95     18.05 o 
  -5 -10   6       17.34        5.64      5.57 o 
  -4 -10   6       78.56       87.74     11.56 o 
  -3 -10   6       12.39        6.37      6.68 o 
  -2 -10   6      381.99      381.71     10.16 o 
  -1 -10   6       39.95       45.77      4.44 o 
   0 -10   6     2637.53     2470.59     39.92 o 
   1 -10   6        1.47       -4.85     12.13 o 
   2 -10   6      224.56      226.17     16.11 o 
   3 -10   6      537.21      487.18     15.50 o 
   4 -10   6      154.13      114.46     25.44 o 
   5 -10   6       20.73       15.90     21.20 o 
   6 -10   6       31.23       44.51     27.55 o 
 -12  -9   6       11.41       27.73     12.52 o 
 -11  -9   6       33.77       33.87     16.00 o 
 -10  -9   6      235.71      212.84     14.09 o 
  -9  -9   6       23.17       15.58      7.90 o 
  -8  -9   6       96.98      118.43     10.54 o 
  -7  -9   6      155.55      138.96      9.96 o 
  -6  -9   6      193.31      176.61     10.91 o 
  -5  -9   6      339.57      360.66     12.43 o 
  -4  -9   6     1094.73     1054.20     15.29 o 
  -3  -9   6      173.91      194.00      6.43 o 
  -2  -9   6      237.23      228.82      6.70 o 
  -1  -9   6      509.49      510.84     12.50 o 
   0  -9   6     1300.09     1293.38     33.81 o 
   1  -9   6      137.00      117.87     12.29 o 
   2  -9   6       28.23       34.13     10.37 o 
   3  -9   6       85.93       72.69     12.14 o 
   4  -9   6       12.57       -4.77     15.37 o 
   5  -9   6       66.34       47.69     23.32 o 
   6  -9   6      178.90      178.05     30.73 o 
   7  -9   6       23.27       27.55     25.44 o 
 -13  -8   6        5.81        7.08     12.76 o 
 -12  -8   6      275.58      314.29     21.87 o 
 -11  -8   6       68.30       67.39     13.61 o 
 -10  -8   6        1.26       -2.53      7.65 o 
  -9  -8   6      495.74      487.53     21.41 o 
  -8  -8   6      279.73      266.61     12.25 o 
  -7  -8   6      932.27      898.19     18.75 o 
  -6  -8   6       83.93       87.53      9.28 o 
  -5  -8   6        0.67        1.28      4.64 o 
  -4  -8   6     1048.68      990.02     14.56 o 
  -3  -8   6        0.97       -0.95      2.89 o 
  -2  -8   6      394.63      388.62      7.44 o 
  -1  -8   6       29.53       21.14      3.87 o 
   0  -8   6      115.82      123.20      6.51 o 
   1  -8   6        2.41        2.71      4.24 o 
   2  -8   6       12.51       16.26      6.60 o 
   3  -8   6      125.68      110.22     12.70 o 
   4  -8   6      275.92      270.90     12.41 o 
   5  -8   6       10.33       10.01      9.13 o 
   6  -8   6      149.56      134.59     16.96 o 
   8  -8   6        0.58        9.54     11.66 o 
 -13  -7   6       55.18       46.04     17.50 o 
 -12  -7   6       32.40       26.00     11.79 o 
 -11  -7   6       10.33       13.18      8.86 o 
 -10  -7   6       68.05       68.71     10.21 o 
  -9  -7   6      329.77      348.97     17.45 o 
  -8  -7   6      745.34      763.11     20.36 o 
  -7  -7   6        5.68        0.35      6.75 o 
  -6  -7   6      936.88      899.42     18.51 o 
  -5  -7   6       57.37       59.77      7.04 o 
  -4  -7   6       23.46       18.76      4.42 o 
  -3  -7   6      613.58      624.08      9.38 o 
  -2  -7   6     2006.31     2000.62     19.79 o 
  -1  -7   6        0.30        0.03      2.06 o 
   0  -7   6     1596.31     1656.28     23.96 o 
   1  -7   6        0.35        2.39      3.89 o 
   2  -7   6       84.69      101.09      7.34 o 
   3  -7   6      664.69      649.64     11.04 o 
   4  -7   6       21.81       12.94      4.81 o 
   5  -7   6      428.48      400.89     27.16 o 
   6  -7   6       20.10       28.46      9.61 o 
   7  -7   6       17.30        3.18     12.72 o 
   8  -7   6       64.58       79.26     11.45 o 
   9  -7   6        3.58        7.54      9.93 o 
 -13  -6   6       13.42       20.67     19.61 o 
 -12  -6   6       65.58       37.50     11.96 o 
 -11  -6   6        1.31       -0.29      8.64 o 
 -10  -6   6       35.19       46.01      9.47 o 
  -9  -6   6     1698.02     1659.39     33.96 o 
  -8  -6   6      765.94      820.05     24.41 o 
  -7  -6   6      194.13      170.79      7.74 o 
  -6  -6   6      290.31      299.43      8.30 o 
  -5  -6   6       23.04       10.60      3.91 o 
  -4  -6   6        4.43        8.45      3.96 o 
  -3  -6   6        8.09        4.77      3.40 o 
  -2  -6   6     2340.41     2400.12     22.49 o 
  -1  -6   6      173.33      174.17      4.55 o 
   0  -6   6     1099.15     1154.67     17.93 o 
   1  -6   6      124.83      137.86      9.33 o 
   2  -6   6       30.57       36.21      5.09 o 
   3  -6   6      207.66      223.47      6.34 o 
   4  -6   6      661.12      592.44     13.33 o 
   5  -6   6        3.16        0.55      5.87 o 
   6  -6   6        0.71       -4.47      6.40 o 
   7  -6   6      276.37      264.56     37.09 o 
   8  -6   6      158.76      144.53     13.73 o 
   9  -6   6      146.71      135.30     18.02 o 
  10  -6   6       20.14       13.32     10.17 o 
 -13  -5   6      716.73      878.26     71.01 o 
 -12  -5   6      197.71      157.34     22.79 o 
 -11  -5   6        4.75        5.78      8.84 o 
 -10  -5   6      820.74      831.65     23.69 o 
  -9  -5   6     1480.10     1444.95     26.18 o 
  -8  -5   6      402.06      397.56     13.43 o 
  -7  -5   6      143.97      144.31     10.05 o 
  -6  -5   6     2240.50     2175.74     30.73 o 
  -5  -5   6      748.70      722.11     10.81 o 
  -4  -5   6     5323.29     5547.11     52.07 o 
  -3  -5   6     3821.96     3732.79     33.54 o 
  -2  -5   6      568.87      627.66      8.40 o 
  -1  -5   6       91.63      100.97      3.16 o 
   0  -5   6      420.41      433.06     11.18 o 
   1  -5   6      870.38      920.89     21.57 o 
   2  -5   6      243.24      251.11      8.48 o 
   3  -5   6       85.17       87.42      6.12 o 
   4  -5   6      103.59      108.88      5.13 o 
   5  -5   6      217.40      235.91      9.14 o 
   6  -5   6      308.95      325.70     14.00 o 
   7  -5   6        0.19        3.73      6.06 o 
   8  -5   6        8.32        9.75     10.54 o 
   9  -5   6      156.21      158.05     14.48 o 
  10  -5   6        0.00       -1.85      8.62 o 
 -13  -4   6      448.06      536.45     42.39 o 
 -12  -4   6       16.34       35.59     18.02 o 
 -11  -4   6       16.79       12.42      8.41 o 
 -10  -4   6      290.64      287.50     13.20 o 
  -9  -4   6      908.74      905.63     20.36 o 
  -8  -4   6     1951.21     1840.11     32.15 o 
  -7  -4   6      245.88      221.56      9.47 o 
  -6  -4   6      135.35      156.60      7.73 o 
  -5  -4   6     1046.24     1067.73     16.80 o 
  -4  -4   6      909.67     1051.58     14.87 o 
  -3  -4   6     2327.52     2384.93     23.18 o 
  -2  -4   6    14086.08    14290.40    112.29 o 
  -1  -4   6     2165.51     2070.08     19.09 o 
   0  -4   6     2232.74     2222.17     32.30 o 
   1  -4   6      515.60      576.45     11.23 o 
   2  -4   6      570.98      533.17     11.02 o 
   3  -4   6     1435.98     1518.04     18.47 o 
   4  -4   6       41.72       64.80      4.50 o 
   5  -4   6      243.92      237.07      7.95 o 
   6  -4   6      151.06      144.34      8.06 o 
   7  -4   6      201.25      158.32     12.59 o 
   8  -4   6       66.11       52.21      8.35 o 
   9  -4   6      132.15      123.72     14.17 o 
  10  -4   6        4.63       -6.71      8.90 o 
  11  -4   6      232.37      246.04     19.76 o 
 -13  -3   6        0.37      -14.81     14.00 o 
 -12  -3   6       26.45       28.61     21.73 o 
 -11  -3   6      172.36      163.61     17.74 o 
 -10  -3   6      200.44      183.64     11.13 o 
  -9  -3   6       52.23       51.21      7.70 o 
  -8  -3   6      636.58      633.11     16.03 o 
  -7  -3   6      318.96      298.93     10.71 o 
  -6  -3   6       63.26       71.54      6.02 o 
  -5  -3   6       25.21       22.42      4.41 o 
  -4  -3   6      136.61      154.90      8.06 o 
  -3  -3   6        0.82        3.02      2.65 o 
  -2  -3   6       21.53       34.24      2.73 o 
  -1  -3   6      635.64      573.89      7.28 o 
   0  -3   6        0.07       -2.65      1.77 o 
   1  -3   6       49.13       81.17     10.71 o 
   2  -3   6     2886.41     2886.24     30.66 o 
   3  -3   6        5.76        9.91      2.60 o 
   4  -3   6      384.26      400.77      8.32 o 
   5  -3   6        7.53       11.24      4.36 o 
   6  -3   6      831.41      767.80     14.14 o 
   7  -3   6        1.38        0.26      5.14 o 
   8  -3   6      631.67      757.03     18.10 o 
   9  -3   6        2.03       -2.80      6.68 o 
  10  -3   6       98.46       63.37     10.44 o 
  11  -3   6        1.21       14.11      9.00 o 
 -13  -2   6       37.49       54.79     18.08 o 
 -12  -2   6        4.19       -0.81      9.82 o 
 -11  -2   6        0.97      -11.13      7.42 o 
 -10  -2   6      316.49      288.51     15.04 o 
  -9  -2   6       39.54       44.60      7.37 o 
  -8  -2   6      550.22      568.75     15.40 o 
  -7  -2   6       94.15      131.51     11.32 o 
  -6  -2   6      188.06      192.75      9.75 o 
  -5  -2   6       88.10       80.85      6.65 o 
  -4  -2   6     1437.43     1468.25     22.91 o 
  -3  -2   6        8.95       10.68      2.91 o 
  -2  -2   6     2769.50     2587.71     20.80 o 
  -1  -2   6      645.58      643.13      6.62 o 
   0  -2   6     2175.31     2185.16     19.36 o 
   1  -2   6     1639.49     1589.55     14.39 o 
   2  -2   6       54.19       63.70      2.48 o 
   3  -2   6      924.98     1019.81     11.66 o 
   4  -2   6      797.97      853.12     11.97 o 
   5  -2   6      335.12      343.99      6.24 o 
   6  -2   6       14.47       15.09      4.14 o 
   7  -2   6       11.91       13.08      3.95 o 
   8  -2   6      118.22      122.62      8.45 o 
   9  -2   6       97.05      110.45     10.53 o 
  10  -2   6      346.95      340.45     40.53 o 
  11  -2   6       12.52       -2.49      8.57 o 
  12  -2   6       10.52        2.42     12.31 o 
 -12  -1   6       71.74       59.32     12.66 o 
 -11  -1   6        8.21       13.18      8.46 o 
 -10  -1   6        2.06        6.69      7.48 o 
  -9  -1   6       98.70       86.22      9.54 o 
  -8  -1   6      101.30      119.83     10.03 o 
  -7  -1   6        0.82       -3.65      5.47 o 
  -6  -1   6      525.19      558.70     15.10 o 
  -5  -1   6      145.59      159.05      9.51 o 
  -4  -1   6      225.85      283.25     11.47 o 
  -3  -1   6       64.94       69.05      4.07 o 
  -2  -1   6      800.67      795.36      9.42 o 
  -1  -1   6     2319.33     2267.30     15.66 o 
   0  -1   6      189.03      178.34      3.03 o 
   1  -1   6     1299.59     1275.08     10.62 o 
   2  -1   6      825.81      848.55      8.90 o 
   3  -1   6      187.86      174.93      4.61 o 
   4  -1   6        1.09        2.86      2.46 o 
   5  -1   6      819.38      839.38     12.38 o 
   6  -1   6      208.74      229.37      9.49 o 
   7  -1   6      127.48      122.39      6.16 o 
   8  -1   6      170.77      209.22      8.86 o 
   9  -1   6       29.89       41.19      6.39 o 
  10  -1   6       16.22       25.44      8.71 o 
  11  -1   6        1.40        4.51      8.81 o 
  12  -1   6       62.35       60.10     12.00 o 
 -12   0   6        1.25        9.32     12.69 o 
 -11   0   6        0.14       -2.35      8.33 o 
 -10   0   6      374.37      320.06     18.76 o 
  -9   0   6      116.38       61.60     11.21 o 
  -8   0   6      454.57      440.84     15.72 o 
  -7   0   6      110.98      101.01      8.45 o 
  -6   0   6      526.28      540.85     15.04 o 
  -5   0   6      316.46      340.15     11.23 o 
  -4   0   6        9.57       12.88      4.13 o 
  -3   0   6       40.50       50.39      3.69 o 
  -2   0   6       97.07       89.70      3.23 o 
  -1   0   6     4355.44     4063.22     26.37 o 
   0   0   6     4632.11     4259.47     25.03 o 
   1   0   6     2092.23     2104.94     14.07 o 
   2   0   6     3015.12     2883.25     22.69 o 
   3   0   6       24.65       20.49      2.52 o 
   4   0   6      451.35      415.54      7.87 o 
   5   0   6      436.60      456.97     18.66 o 
   6   0   6        9.27       12.66      3.92 o 
   7   0   6        3.26        0.45      3.83 o 
   8   0   6        9.62       10.10      5.07 o 
   9   0   6       43.94       36.09      6.59 o 
  10   0   6       67.25       54.29     11.17 o 
  11   0   6      418.28      374.40     18.51 o 
  12   0   6      172.56      198.24     15.67 o 
  13   0   6      120.92      161.36     16.52 o 
 -12   1   6      107.15      132.97     15.74 o 
 -11   1   6       44.14       54.37     20.16 o 
 -10   1   6       24.16       17.40     10.37 o 
  -9   1   6      261.76      251.46     17.17 o 
  -8   1   6       45.60       33.75     10.53 o 
  -7   1   6      244.16      223.24     11.07 o 
  -6   1   6        9.38       10.44      5.68 o 
  -5   1   6        4.67        2.18      4.72 o 
  -4   1   6       33.90       33.75      4.30 o 
  -3   1   6      689.87      640.82     10.85 o 
  -2   1   6     3835.24     3648.60     32.25 o 
  -1   1   6      659.61      575.38      5.98 o 
   0   1   6      637.31      622.20      5.92 o 
   1   1   6      391.75      383.55      4.78 o 
   2   1   6    20532.09    20003.84    136.93 o 
   3   1   6     5464.78     5190.08     41.19 o 
   4   1   6       38.17       45.23      4.18 o 
   5   1   6     2303.66     2244.90     30.57 o 
   6   1   6       83.97      101.49      6.19 o 
   7   1   6      243.01      259.46     10.38 o 
   8   1   6       91.60      103.67      8.40 o 
   9   1   6     1215.49     1129.69     21.12 o 
  10   1   6      241.42      233.48     11.06 o 
  11   1   6        2.40      -10.32      6.88 o 
  12   1   6      134.20      152.53     14.12 o 
  13   1   6        5.36       14.53     10.52 o 
 -12   2   6        7.34        5.36     11.18 o 
 -11   2   6        0.07        1.43     14.84 o 
 -10   2   6       40.51       36.60      9.91 o 
  -9   2   6        2.13       11.68     14.23 o 
  -8   2   6      182.45      118.89     14.03 o 
  -7   2   6      593.60      563.02     16.50 o 
  -6   2   6        0.66       -4.12      5.26 o 
  -5   2   6      231.53      240.02      8.81 o 
  -4   2   6       15.48       40.40      4.49 o 
  -3   2   6       60.82       65.54      4.31 o 
  -2   2   6     1192.92     1161.44     12.91 o 
  -1   2   6     3457.15     3446.33     22.51 o 
   0   2   6    18154.18    17834.16    101.87 o 
   1   2   6     5689.25     5398.36     35.79 o 
   2   2   6       55.22       40.34      2.83 o 
   3   2   6      122.19      109.23      3.90 o 
   4   2   6     1267.91     1244.31     19.45 o 
   5   2   6       57.87       64.95      6.24 o 
   6   2   6     1362.90     1438.21     27.11 o 
   7   2   6      837.84      864.62     23.44 o 
   8   2   6      764.98      754.49     18.35 o 
   9   2   6      653.83      635.93     18.07 o 
  10   2   6        0.14        2.10      6.88 o 
  11   2   6      110.72      128.73     11.09 o 
  12   2   6        1.20       12.56      8.11 o 
  13   2   6       39.00       30.49     11.34 o 
 -11   3   6      127.52       91.93     19.10 o 
 -10   3   6      298.55      307.34     19.94 o 
  -9   3   6       80.15       63.91     10.05 o 
  -8   3   6      378.17      381.95     15.97 o 
  -7   3   6       42.18       42.44      8.48 o 
  -6   3   6      103.05       91.62      8.38 o 
  -5   3   6      406.81      356.63     14.15 o 
  -4   3   6      500.31      480.77     10.62 o 
  -3   3   6     2097.53     2208.97     21.78 o 
  -2   3   6     1750.23     1707.02     17.98 o 
  -1   3   6      161.45      158.10      3.87 o 
   0   3   6      550.11      556.53      6.28 o 
   1   3   6     5207.48     5116.06     32.35 o 
   2   3   6     2588.43     2526.58     19.65 o 
   3   3   6     5177.61     4988.02     46.20 o 
   4   3   6      529.99      523.65     11.91 o 
   5   3   6     2097.50     2217.94     35.46 o 
   6   3   6        0.32        3.89      5.83 o 
   7   3   6       22.62       27.09      7.14 o 
   8   3   6       16.62       25.02      7.17 o 
   9   3   6      598.93      622.23     20.56 o 
  10   3   6     2479.22     2616.23     48.68 o 
  11   3   6      113.98      113.90     10.77 o 
  12   3   6       16.75       15.47      8.48 o 
  13   3   6       16.26       21.28      9.98 o 
  14   3   6       79.04       88.15     17.80 o 
 -11   4   6       73.81      140.80     20.94 o 
 -10   4   6       24.18       36.64     18.88 o 
  -9   4   6       42.80       21.58     10.90 o 
  -8   4   6        4.06        7.67      7.86 o 
  -7   4   6      606.66      554.82     17.57 o 
  -6   4   6     4304.88     4080.88     55.97 o 
  -5   4   6     2260.97     2142.56     30.16 o 
  -4   4   6     2237.31     2248.80     41.73 o 
  -3   4   6      149.18      147.68      5.71 o 
  -2   4   6     1339.44     1248.93     14.26 o 
  -1   4   6      735.37      741.20      9.83 o 
   0   4   6     2373.10     2405.41     18.20 o 
   1   4   6      632.38      679.59      7.37 o 
   2   4   6     9982.73     9950.05     66.50 o 
   3   4   6    11002.65    10901.29     87.27 o 
   4   4   6       74.75       64.55      5.51 o 
   5   4   6       15.35       13.70      5.61 o 
   6   4   6      346.87      359.51     13.19 o 
   7   4   6     3043.68     3323.93    149.43 o 
   8   4   6       42.03       39.85      7.94 o 
   9   4   6      830.92      729.89     22.16 o 
  10   4   6       81.63       65.47     10.67 o 
  11   4   6      401.35      425.30     27.90 o 
  12   4   6        8.48        2.47      8.50 o 
  13   4   6      100.29       92.25     12.13 o 
  14   4   6        2.82      -10.11     10.08 o 
 -10   5   6      151.36      164.66     21.11 o 
  -9   5   6        5.77        1.20     10.12 o 
  -8   5   6      365.24      355.77     23.41 o 
  -7   5   6      479.96      482.12     25.85 o 
  -6   5   6        0.10       15.07      7.50 o 
  -5   5   6     1771.23     1698.85     29.73 o 
  -4   5   6     1490.97     1490.73     18.97 o 
  -3   5   6      332.96      313.35      8.71 o 
  -2   5   6       34.70       28.63      3.51 o 
  -1   5   6      128.64      135.83      5.43 o 
   0   5   6      591.95      710.67      9.73 o 
   1   5   6     1775.55     1801.37     15.96 o 
   2   5   6     2506.08     2524.13     22.08 o 
   3   5   6      146.40      172.05      5.21 o 
   4   5   6      516.73      604.84     16.03 o 
   5   5   6     2068.21     2163.47     32.74 o 
   6   5   6       42.76       40.14      6.54 o 
   7   5   6      210.49      212.12     11.34 o 
   8   5   6      152.80      162.37     13.19 o 
   9   5   6      321.82      314.19     15.39 o 
  10   5   6       39.50       40.11      9.64 o 
  11   5   6      207.55      205.22     15.58 o 
  12   5   6      357.92      373.24     19.88 o 
  13   5   6        3.06       -4.73      9.33 o 
  14   5   6       80.39       64.00     18.14 o 
  -9   6   6        3.88        3.33     13.20 o 
  -8   6   6      184.11      202.89     21.59 o 
  -7   6   6       29.72       44.21     21.73 o 
  -6   6   6      533.03      512.11     20.67 o 
  -5   6   6       16.05       46.22      6.95 o 
  -4   6   6      944.46      945.70     18.02 o 
  -3   6   6      261.51      254.92      8.70 o 
  -2   6   6      296.34      339.48      8.22 o 
  -1   6   6        4.04        2.20      2.98 o 
   0   6   6     2813.82     2937.12     30.08 o 
   1   6   6      365.51      360.36      6.37 o 
   2   6   6     1291.51     1276.26     15.92 o 
   3   6   6      233.72      233.86      6.26 o 
   4   6   6     3058.09     3442.38     32.11 o 
   5   6   6      292.41      293.03     10.42 o 
   6   6   6      528.93      554.14     18.51 o 
   7   6   6       67.91       76.29     13.99 o 
   8   6   6        0.26        2.61      6.68 o 
   9   6   6        0.00       -7.25      7.29 o 
  10   6   6        8.81        3.95      8.09 o 
  11   6   6       11.84       14.63      9.33 o 
  12   6   6     1654.16     1708.92     41.35 o 
  13   6   6       56.26       57.44     17.44 o 
  14   6   6      103.53      117.97     20.23 o 
  -9   7   6      943.40     1033.82     45.04 o 
  -8   7   6       18.23       29.59     10.20 o 
  -7   7   6      212.29      197.89     15.65 o 
  -6   7   6      199.68      219.96     19.12 o 
  -5   7   6      234.22      229.73     12.35 o 
  -4   7   6       65.85       78.65      9.88 o 
  -3   7   6       68.05       70.30      5.35 o 
  -2   7   6       86.78       84.59      5.62 o 
  -1   7   6      203.32      224.15      7.40 o 
   0   7   6       31.18       35.63      3.55 o 
   1   7   6     1406.50     1507.76     15.03 o 
   2   7   6      626.25      630.27      9.81 o 
   3   7   6      442.00      456.77     10.03 o 
   4   7   6      293.09      264.12      7.12 o 
   5   7   6     1264.13     1226.54     19.22 o 
   6   7   6       97.80      101.35      7.75 o 
   7   7   6        9.14       15.76      6.86 o 
   8   7   6        0.90        6.22      9.71 o 
   9   7   6      864.75      853.20     24.79 o 
  10   7   6      629.12      626.43     22.52 o 
  11   7   6     1617.51     1677.76     97.40 o 
  12   7   6      294.22      294.58     18.25 o 
  13   7   6       81.29       91.19     31.79 o 
  14   7   6      213.32      251.49     25.45 o 
  -8   8   6        0.33       20.83     14.93 o 
  -7   8   6       33.26       34.37     15.26 o 
  -6   8   6      292.48      300.21     16.81 o 
  -5   8   6      164.50      170.31     15.81 o 
  -4   8   6      984.62      955.04     24.79 o 
  -3   8   6      617.99      622.45     16.06 o 
  -2   8   6       71.21       79.12      5.33 o 
  -1   8   6        2.88        3.69      3.33 o 
   0   8   6      659.31      676.47     11.22 o 
   1   8   6      425.24      429.01     23.46 o 
   2   8   6      227.48      284.80      7.77 o 
   3   8   6     1234.13     1325.98     15.92 o 
   4   8   6      363.16      367.74      9.16 o 
   5   8   6        3.54        8.69      4.44 o 
   6   8   6     1030.61     1081.61     21.03 o 
   7   8   6       11.40        9.31      5.31 o 
   8   8   6      581.43      598.46     22.16 o 
   9   8   6        0.00       -5.30      8.74 o 
  10   8   6       54.61       74.07     13.71 o 
  11   8   6        0.43        4.14     30.20 o 
  12   8   6        0.07        7.91     13.85 o 
  13   8   6        0.06      -13.66     22.79 o 
  14   8   6      131.45      157.14     22.85 o 
  -7   9   6       35.63       30.54     15.79 o 
  -6   9   6        0.04       20.58     13.71 o 
  -5   9   6        0.17       -3.58     11.37 o 
  -4   9   6       26.65       20.95     12.16 o 
  -3   9   6       17.77       27.13     10.84 o 
  -2   9   6      663.58      668.80     17.91 o 
  -1   9   6       46.37       56.27      6.88 o 
   0   9   6       82.05       96.69      5.54 o 
   1   9   6      275.47      281.97     10.18 o 
   2   9   6      277.78      296.55      9.36 o 
   3   9   6        7.31       12.17      3.14 o 
   4   9   6      178.19      189.55      7.10 o 
   5   9   6      255.34      241.66      7.67 o 
   6   9   6       12.58        2.64      4.28 o 
   7   9   6      108.92      104.13      7.92 o 
   8   9   6       94.09       93.09     11.21 o 
   9   9   6       45.48       33.65     11.92 o 
  10   9   6      458.73      380.62     49.28 o 
  11   9   6       88.42       72.13     14.99 o 
  12   9   6     1889.53     1915.69     56.14 o 
  13   9   6       64.96       61.49     16.85 o 
  14   9   6      245.58      233.51     24.70 o 
  -6  10   6       10.33       15.69     14.49 o 
  -5  10   6       59.89       62.81     15.52 o 
  -4  10   6        1.01        6.15     12.35 o 
  -3  10   6       24.60       26.94     12.94 o 
  -2  10   6      125.00      126.93     15.02 o 
  -1  10   6       73.67       79.58     13.13 o 
   0  10   6      351.58      391.08     16.73 o 
   1  10   6       31.61       36.85      8.39 o 
   2  10   6       39.45       40.11      6.88 o 
   3  10   6        0.11       -5.80      5.29 o 
   4  10   6       93.40       92.55      5.88 o 
   5  10   6      793.30      779.32     15.22 o 
   6  10   6        0.95        6.64      5.04 o 
   7  10   6      972.26      947.75     21.67 o 
   8  10   6       20.63       16.71     11.30 o 
   9  10   6      236.84      276.90     16.92 o 
  10  10   6       64.07       48.10     11.21 o 
  11  10   6       20.80       10.35     13.25 o 
  12  10   6       48.75       82.79     34.97 o 
  13  10   6        0.65      -14.96     12.67 o 
  14  10   6       15.85       14.88     16.85 o 
  -5  11   6       10.92       -2.74     14.26 o 
  -4  11   6       32.55       23.45     27.02 o 
  -3  11   6      122.58      152.59     17.80 o 
  -2  11   6      757.01      707.22     61.47 o 
  -1  11   6       19.21       10.98     20.67 o 
   0  11   6       19.79       32.68      9.11 o 
   1  11   6       87.12       71.62     10.66 o 
   2  11   6      154.80      161.79     12.38 o 
   3  11   6      307.59      321.28     15.38 o 
   4  11   6      448.05      448.82     18.46 o 
   5  11   6     1130.60     1115.91     22.75 o 
   6  11   6      272.80      295.65     12.83 o 
   7  11   6      472.53      443.17     15.84 o 
   8  11   6        8.82       19.61      8.87 o 
   9  11   6        1.16        5.21      9.19 o 
  10  11   6      296.62      273.96     17.45 o 
  11  11   6       75.26       37.23     11.59 o 
  12  11   6        6.10        3.81     10.39 o 
  13  11   6      193.42      176.33     38.68 o 
  -4  12   6       83.29       94.67     18.03 o 
  -3  12   6       12.96       20.37     14.70 o 
  -2  12   6      216.06      251.68     43.98 o 
  -1  12   6       73.04       43.84     13.71 o 
   0  12   6       48.83       62.30     11.13 o 
   1  12   6       57.94       51.88     10.80 o 
   2  12   6       20.85       15.00     15.95 o 
   3  12   6      905.88      962.17     26.43 o 
   4  12   6        9.69        3.66      8.30 o 
   5  12   6      279.35      279.38     15.89 o 
   6  12   6       51.28       44.67      9.82 o 
   7  12   6      151.61      164.77     13.80 o 
   8  12   6      165.22      177.99     14.37 o 
   9  12   6       19.54       20.30     12.35 o 
  10  12   6      409.66      380.35     25.03 o 
  11  12   6       30.67       32.77     25.44 o 
  12  12   6      569.47      629.54     92.20 o 
  13  12   6       24.99       34.17     17.04 o 
  -3  13   6      106.34      173.75     21.73 o 
  -2  13   6        4.84       18.22     14.28 o 
  -1  13   6       30.71       40.66     14.70 o 
   0  13   6       83.49       92.80     13.07 o 
   1  13   6        8.04       27.04     10.18 o 
   2  13   6      278.78      258.56     20.48 o 
   3  13   6       53.41       61.12     11.14 o 
   4  13   6      512.17      506.63     20.37 o 
   5  13   6        4.48       22.26      9.91 o 
   6  13   6      116.78      133.06     13.25 o 
   7  13   6        2.98       -6.36      9.14 o 
   8  13   6      104.23       94.95     12.82 o 
   9  13   6      185.58      146.23     19.01 o 
  10  13   6        4.97       16.96     13.49 o 
  11  13   6        3.46       -8.72     13.10 o 
  12  13   6       96.86       70.69     18.69 o 
  -1  14   6      179.07      180.34     24.38 o 
   0  14   6       60.62       52.59     18.08 o 
   1  14   6       18.53        1.04     10.74 o 
   2  14   6        4.42       13.69     10.56 o 
   3  14   6      603.67      643.36     24.29 o 
   4  14   6        8.32        6.97     10.30 o 
   5  14   6      347.49      389.08     19.56 o 
   6  14   6       48.19       14.96     11.71 o 
   7  14   6       75.33       47.54     12.02 o 
   8  14   6        0.40       10.74     10.71 o 
   9  14   6       50.81       77.86     16.75 o 
  10  14   6       25.87       15.18     14.93 o 
  11  14   6       77.14      124.25     19.85 o 
   1  15   6       43.07       66.29     17.12 o 
   2  15   6        0.14       20.92     11.55 o 
   3  15   6       67.06       74.69     13.86 o 
   4  15   6       43.89       41.52     12.30 o 
   5  15   6       10.75       25.38     11.50 o 
   6  15   6        9.40       -0.17     14.70 o 
   7  15   6        1.97       -1.25     12.35 o 
   8  15   6      285.29      293.80     23.95 o 
   9  15   6      412.54      428.32     58.29 o 
  10  15   6        0.22       -5.79     14.48 o 
   4  16   6       20.44       43.81     13.97 o 
   5  16   6       67.81       81.84     25.97 o 
   6  16   6       41.97       35.48     15.68 o 
   7  16   6       48.06       54.05     16.49 o 
  -7 -14   7       41.56       26.49     14.18 o 
  -6 -14   7       15.46       14.93     13.43 o 
  -5 -14   7       40.94       46.63     24.38 o 
  -4 -14   7      160.35      109.16     26.49 o 
  -3 -14   7       36.06       37.09     22.26 o 
  -2 -14   7       35.06       14.84     22.26 o 
  -9 -13   7        0.02        5.91     14.18 o 
  -8 -13   7        0.32      -17.50     15.90 o 
  -7 -13   7       25.06       20.36     18.02 o 
  -6 -13   7      215.86      237.96     31.26 o 
  -5 -13   7        1.92       19.89     12.48 o 
  -4 -13   7        1.58       -8.48     16.96 o 
  -3 -13   7       87.28       74.19     23.32 o 
  -2 -13   7      394.30      403.78     38.15 o 
  -1 -13   7        3.59        1.06     16.96 o 
   0 -13   7        1.00       -4.24     16.96 o 
   1 -13   7       60.01       52.99     26.49 o 
 -10 -12   7       25.87       27.28     12.82 o 
  -9 -12   7      175.08      217.48     17.79 o 
  -8 -12   7       18.73       12.35      9.82 o 
  -7 -12   7       68.26       33.61     18.06 o 
  -6 -12   7       70.93       75.35     10.73 o 
  -5 -12   7        9.70        2.95     12.19 o 
  -4 -12   7      113.18      127.64     21.59 o 
  -3 -12   7      110.19       96.76     13.13 o 
  -2 -12   7      278.53      244.81     30.73 o 
  -1 -12   7      178.32      163.21     26.49 o 
   0 -12   7      189.64      193.21     21.69 o 
   1 -12   7       57.46       73.64     17.60 o 
   2 -12   7       14.84       23.88     15.87 o 
   3 -12   7        2.88       11.66     23.32 o 
 -11 -11   7       21.03        9.90     10.80 o 
 -10 -11   7       83.25      103.80     17.97 o 
  -9 -11   7      274.86      285.29     24.28 o 
  -8 -11   7      200.63      205.17     15.81 o 
  -7 -11   7        5.25        8.35      8.06 o 
  -6 -11   7        0.68        9.35      7.94 o 
  -5 -11   7       70.14       84.77     10.39 o 
  -4 -11   7      335.17      342.80     32.84 o 
  -3 -11   7        1.30       19.10      6.77 o 
  -2 -11   7      162.81      160.49     13.85 o 
  -1 -11   7        0.10       10.94      6.25 o 
   0 -11   7      113.30      104.86     10.40 o 
   1 -11   7       67.40       72.59     13.37 o 
   2 -11   7      193.95      160.34     15.65 o 
   3 -11   7        8.97       49.81     23.32 o 
   4 -11   7        0.09       22.26     24.38 o 
 -12 -10   7       29.35       32.45     11.32 o 
 -11 -10   7      156.52      181.77     13.23 o 
 -10 -10   7       37.41       56.27     10.20 o 
  -9 -10   7       52.22       32.28      9.08 o 
  -8 -10   7      664.06      724.45     24.45 o 
  -7 -10   7        0.05       -0.06      7.36 o 
  -6 -10   7     1334.09     1211.61     24.59 o 
  -5 -10   7      403.45      444.68     14.10 o 
  -4 -10   7      142.09      149.33     12.22 o 
  -3 -10   7       39.80       31.07     11.07 o 
  -2 -10   7      204.34      215.60      9.70 o 
  -1 -10   7      223.94      191.18      6.89 o 
   0 -10   7       33.85       47.96     10.67 o 
   1 -10   7       34.11       30.85     10.30 o 
   2 -10   7       84.82       73.78     16.64 o 
   3 -10   7        4.88        1.57      5.72 o 
   4 -10   7       48.35       66.77     24.38 o 
   5 -10   7       98.54       96.44     27.55 o 
   6 -10   7       52.82       60.41     27.55 o 
 -12  -9   7        2.56      -10.36      9.77 o 
 -11  -9   7       37.76       29.05      9.16 o 
 -10  -9   7       29.66       38.50      9.05 o 
  -9  -9   7       36.14       49.84      9.22 o 
  -8  -9   7      158.34      167.67     14.84 o 
  -7  -9   7        0.01       -0.77      9.33 o 
  -6  -9   7      652.47      667.05     17.80 o 
  -5  -9   7      103.94       94.43      8.14 o 
  -4  -9   7      263.82      257.09     10.21 o 
  -3  -9   7        3.90        5.41      3.78 o 
  -2  -9   7        0.08       -0.52      3.23 o 
  -1  -9   7      650.61      622.40     11.15 o 
   0  -9   7      433.44      405.48     17.59 o 
   1  -9   7      360.76      367.64     17.59 o 
   2  -9   7       98.47      127.68     12.82 o 
   3  -9   7      108.14      110.97      7.92 o 
   4  -9   7       13.90       26.09     14.84 o 
   5  -9   7       50.83       24.38     22.26 o 
   6  -9   7      430.46      413.32     40.27 o 
   7  -9   7       16.81        4.08      9.72 o 
 -12  -8   7        8.64       24.36     11.96 o 
 -11  -8   7        2.82        6.57      7.92 o 
 -10  -8   7       20.87       16.27      7.17 o 
  -9  -8   7       23.59       17.15      7.22 o 
  -8  -8   7      811.90      765.88     18.23 o 
  -7  -8   7      141.35      131.07      9.47 o 
  -6  -8   7      731.03      674.31     20.21 o 
  -5  -8   7      912.20      917.50     19.51 o 
  -4  -8   7      724.54      723.10     16.12 o 
  -3  -8   7      738.41      757.91     10.95 o 
  -2  -8   7      209.06      198.28      5.61 o 
  -1  -8   7      654.23      656.29      9.04 o 
   0  -8   7       93.02      120.54      6.56 o 
   1  -8   7       26.92       25.72      5.13 o 
   2  -8   7      350.72      332.02     16.22 o 
   3  -8   7        0.00        3.48      6.32 o 
   4  -8   7       48.77       50.59     10.42 o 
   5  -8   7      134.68      129.30     24.38 o 
   7  -8   7       35.98       48.75     12.72 o 
   8  -8   7      181.41      206.66     20.14 o 
 -13  -7   7       70.35       63.11     24.91 o 
 -12  -7   7       54.82       66.25     13.43 o 
 -11  -7   7        3.41        4.99      9.49 o 
 -10  -7   7       86.28       98.52     11.47 o 
  -9  -7   7      558.61      580.42     26.46 o 
  -8  -7   7      257.69      249.25     11.29 o 
  -7  -7   7      368.38      363.32     12.28 o 
  -6  -7   7     1075.70     1046.13     23.94 o 
  -5  -7   7     1430.46     1452.79     21.65 o 
  -4  -7   7       92.72      112.05      6.40 o 
  -3  -7   7      264.29      278.53      8.99 o 
  -2  -7   7      382.02      444.05      7.79 o 
  -1  -7   7     1491.84     1432.80     14.91 o 
   0  -7   7       76.11       81.56      7.41 o 
   1  -7   7     1300.51     1296.10     21.41 o 
   2  -7   7     1839.17     1792.85     26.99 o 
   3  -7   7      293.79      294.91     10.93 o 
   4  -7   7      595.03      559.69     20.51 o 
   5  -7   7       19.39       25.07      8.16 o 
   6  -7   7        2.75       16.43     11.13 o 
   7  -7   7       49.91       45.08      9.34 o 
   8  -7   7        0.56       -4.14      7.84 o 
   9  -7   7       25.31       27.08     10.69 o 
 -13  -6   7       10.77       20.83     28.61 o 
 -12  -6   7      201.59      196.03     17.98 o 
 -11  -6   7       69.42       56.94     14.16 o 
 -10  -6   7        8.38        4.02      8.24 o 
  -9  -6   7        9.81        5.56      7.28 o 
  -8  -6   7       24.80       22.21      7.86 o 
  -7  -6   7       57.24       49.45      7.65 o 
  -6  -6   7      141.88      140.67      8.02 o 
  -5  -6   7       21.96       21.68      4.34 o 
  -4  -6   7     1306.40     1340.30     19.55 o 
  -3  -6   7      202.70      213.31      7.55 o 
  -2  -6   7      114.18      130.30      4.69 o 
  -1  -6   7      244.49      294.02      6.01 o 
   0  -6   7        1.73        0.47      4.80 o 
   1  -6   7      204.62      210.66      8.17 o 
   2  -6   7      392.38      390.83     10.55 o 
   3  -6   7      106.80      107.39      7.91 o 
   4  -6   7      198.99      230.34      8.38 o 
   5  -6   7        2.37        4.10      8.53 o 
   6  -6   7        3.44       -5.65      8.62 o 
   7  -6   7      133.64      147.68     17.82 o 
   8  -6   7       72.02       88.59     11.60 o 
   9  -6   7      125.14       95.68     12.67 o 
 -13  -5   7       51.41       63.87     18.08 o 
 -12  -5   7        8.91       17.19     13.49 o 
 -11  -5   7      460.62      442.82     19.27 o 
 -10  -5   7       92.57      107.37     11.40 o 
  -9  -5   7      366.23      357.02     24.17 o 
  -8  -5   7       22.49       23.73      7.38 o 
  -7  -5   7     1095.68     1077.90     17.23 o 
  -6  -5   7       11.27       17.12      3.87 o 
  -5  -5   7      107.24       92.75      6.51 o 
  -4  -5   7      211.91      224.77      6.82 o 
  -3  -5   7       70.54       81.39      5.06 o 
  -2  -5   7       40.74       42.67      3.94 o 
  -1  -5   7      163.37      202.43      4.84 o 
   0  -5   7      530.09      484.33      8.75 o 
   1  -5   7      557.77      610.02     12.08 o 
   2  -5   7      538.35      513.66     11.58 o 
   3  -5   7      279.50      287.75      7.29 o 
   4  -5   7       47.40       41.18      4.92 o 
   5  -5   7       52.57       67.11      6.12 o 
   6  -5   7     1853.64     1798.54     28.45 o 
   7  -5   7      480.78      453.47     14.13 o 
   8  -5   7       34.47       22.83      8.90 o 
   9  -5   7        0.21       -0.41      8.40 o 
  10  -5   7      229.83      214.59     17.50 o 
 -13  -4   7        0.78        3.91     15.52 o 
 -12  -4   7      440.30      492.81     41.33 o 
 -11  -4   7      103.13      114.33     23.10 o 
 -10  -4   7      333.08      338.41     16.21 o 
  -9  -4   7       20.22       20.75      6.81 o 
  -8  -4   7     3728.13     3557.36     45.64 o 
  -7  -4   7      342.76      322.70     15.42 o 
  -6  -4   7       32.18       31.07      5.25 o 
  -5  -4   7      762.18      716.53     12.85 o 
  -4  -4   7        1.61        6.71      3.32 o 
  -3  -4   7      460.96      482.48      8.39 o 
  -2  -4   7     1978.45     2022.77     19.56 o 
  -1  -4   7     1117.18     1163.99     13.79 o 
   0  -4   7     1170.68     1201.21     12.62 o 
   1  -4   7      170.25      204.13      7.72 o 
   2  -4   7     3512.26     3530.99     65.51 o 
   3  -4   7     2125.47     2070.25     27.01 o 
   4  -4   7        0.76       -1.84      3.28 o 
   5  -4   7        6.68        3.15      3.39 o 
   6  -4   7      211.79      204.13      8.09 o 
   7  -4   7      963.66      853.19     20.98 o 
   8  -4   7       68.72       45.62      8.09 o 
   9  -4   7       55.94       48.95      8.71 o 
  10  -4   7      159.07      161.74     15.68 o 
  11  -4   7       38.21       58.69     13.24 o 
 -13  -3   7        0.71       24.70     16.10 o 
 -12  -3   7       34.35       40.05     15.52 o 
 -11  -3   7       21.62        7.78     10.71 o 
 -10  -3   7       27.51       22.89      7.47 o 
  -9  -3   7        0.22        4.39      6.05 o 
  -8  -3   7        0.28       -4.79      5.62 o 
  -7  -3   7        3.39        0.74      5.02 o 
  -6  -3   7      802.80      757.03     15.61 o 
  -5  -3   7       34.33       43.68      4.66 o 
  -4  -3   7     4621.82     4785.75     42.14 o 
  -3  -3   7      340.55      333.35      8.49 o 
  -2  -3   7     4793.31     4953.70     40.00 o 
  -1  -3   7      247.98      238.78      3.97 o 
   0  -3   7      282.87      332.09      6.86 o 
   1  -3   7      558.66      555.14      7.12 o 
   2  -3   7      315.04      273.22      6.59 o 
   3  -3   7       11.24       21.50      2.56 o 
   4  -3   7      794.38      832.84     11.27 o 
   5  -3   7      274.94      273.91      7.56 o 
   6  -3   7     1479.66     1458.52     19.48 o 
   7  -3   7      253.49      268.29     10.67 o 
   8  -3   7     1052.22      967.53     21.28 o 
   9  -3   7       58.52       43.82     12.33 o 
  10  -3   7        2.32       -1.76      7.63 o 
  11  -3   7       12.87        2.41     10.69 o 
 -12  -2   7        8.71       18.09     15.02 o 
 -11  -2   7        1.61       12.42      9.16 o 
 -10  -2   7       27.05       25.75      8.44 o 
  -9  -2   7      112.23      121.91      9.42 o 
  -8  -2   7      577.79      543.68     15.35 o 
  -7  -2   7      129.10      143.95     10.86 o 
  -6  -2   7     1010.94      958.60     26.16 o 
  -5  -2   7      878.45      842.92     17.47 o 
  -4  -2   7       78.92      100.11      6.08 o 
  -3  -2   7     1476.59     1461.67     17.98 o 
  -2  -2   7     6929.97     7010.65     50.77 o 
  -1  -2   7      182.96      191.80      3.69 o 
   0  -2   7     4391.60     4327.93     28.85 o 
   1  -2   7     1756.15     1744.15     15.97 o 
   2  -2   7     7874.32     7970.64     65.14 o 
   3  -2   7        1.83        7.24      2.35 o 
   4  -2   7      103.29      154.02      6.31 o 
   5  -2   7        3.25        3.18      2.20 o 
   6  -2   7      247.82      249.72      7.08 o 
   7  -2   7      671.90      635.13     12.01 o 
   8  -2   7       12.48       17.97      6.04 o 
   9  -2   7     1449.64     1373.94     30.97 o 
  10  -2   7      211.58      193.09     13.63 o 
  11  -2   7      183.25      184.40     14.16 o 
  12  -2   7      106.64       73.93     14.48 o 
 -12  -1   7        9.85       13.85     10.71 o 
 -11  -1   7       22.98        5.73      8.89 o 
 -10  -1   7        0.12       -1.00      7.37 o 
  -9  -1   7      344.30      331.38     14.96 o 
  -8  -1   7     1363.57     1203.37     25.93 o 
  -7  -1   7      674.20      645.89     17.83 o 
  -6  -1   7      188.02      167.77      9.52 o 
  -5  -1   7      913.97     1011.97     19.87 o 
  -4  -1   7     1690.07     1779.40     21.42 o 
  -3  -1   7      553.19      554.15     10.49 o 
  -2  -1   7      146.34      144.82      4.66 o 
  -1  -1   7     6001.96     5936.65     35.81 o 
   0  -1   7       52.26       46.93      2.64 o 
   1  -1   7     7088.16     7138.39     44.26 o 
   2  -1   7      138.17      156.10      5.82 o 
   3  -1   7      340.52      340.97      5.76 o 
   4  -1   7     1147.70     1273.19     12.60 o 
   5  -1   7      872.03      982.93     13.74 o 
   6  -1   7       95.90       95.34      9.22 o 
   7  -1   7        0.10        9.69      3.97 o 
   8  -1   7     3382.57     3094.03     38.51 o 
   9  -1   7      250.41      247.07     11.77 o 
  10  -1   7       24.69        9.66      8.52 o 
  11  -1   7       47.86       48.01     10.37 o 
  12  -1   7      139.06      159.56     15.88 o 
 -12   0   7       12.12       19.59      9.87 o 
 -11   0   7       17.13       -3.08      8.16 o 
 -10   0   7        0.44      -11.48     10.28 o 
  -9   0   7       30.94       21.78      9.67 o 
  -8   0   7        7.93        5.38      6.68 o 
  -7   0   7     1408.47     1336.28     31.51 o 
  -6   0   7      180.40      180.81      9.79 o 
  -5   0   7      295.70      282.38      9.46 o 
  -4   0   7      234.61      232.98      7.42 o 
  -3   0   7     3290.79     3214.57     32.65 o 
  -2   0   7      554.21      542.72      7.39 o 
  -1   0   7        3.33        2.91      1.92 o 
   0   0   7      406.65      429.73      4.63 o 
   1   0   7      105.22      121.34      2.73 o 
   2   0   7     2973.07     2905.01     21.98 o 
   3   0   7     1004.68     1008.17     11.22 o 
   4   0   7     1608.08     1720.92     19.76 o 
   5   0   7       17.87       18.06      4.39 o 
   6   0   7      230.98      236.98      9.18 o 
   7   0   7       12.22        5.14      3.99 o 
   8   0   7       86.78       89.32      7.18 o 
   9   0   7      233.65      242.68     10.39 o 
  10   0   7      478.66      443.61     15.73 o 
  11   0   7      135.85      143.05     14.73 o 
  12   0   7        3.79        0.88      8.98 o 
  13   0   7        3.35        5.38     10.53 o 
 -12   1   7      176.93      158.98     16.62 o 
 -11   1   7       28.76       24.15     11.79 o 
 -10   1   7       71.34       75.08     13.61 o 
  -9   1   7      150.45      139.34     11.73 o 
  -8   1   7      183.55      189.35     15.65 o 
  -7   1   7      556.33      568.78     16.81 o 
  -6   1   7       18.79       28.14      5.66 o 
  -5   1   7      391.43      401.17      9.12 o 
  -4   1   7      108.60      107.00      5.38 o 
  -3   1   7      354.74      380.30      7.07 o 
  -2   1   7     1580.56     1524.09     14.50 o 
  -1   1   7        7.77       30.02      2.66 o 
   0   1   7      308.53      320.96      4.45 o 
   1   1   7       68.93       64.37      2.48 o 
   2   1   7     8441.56     8271.19     53.78 o 
   3   1   7     2154.90     2146.15     19.74 o 
   4   1   7      943.34     1014.93     15.12 o 
   5   1   7       17.66       15.79      4.51 o 
   6   1   7       58.51       88.25      6.68 o 
   7   1   7       49.31       42.97      5.40 o 
   8   1   7      518.45      571.59     24.73 o 
   9   1   7      560.91      563.36     16.70 o 
  10   1   7      167.55      170.28     11.07 o 
  11   1   7      188.52      188.62     14.39 o 
  12   1   7       54.54       32.85     10.27 o 
  13   1   7      528.95      555.93     35.33 o 
 -11   2   7        1.53        8.48     13.49 o 
 -10   2   7        1.67       -7.63      8.15 o 
  -9   2   7      318.86      334.13     24.17 o 
  -8   2   7      203.91      187.87     12.17 o 
  -7   2   7      652.31      640.33     17.19 o 
  -6   2   7       36.04       33.37      5.83 o 
  -5   2   7      360.52      332.54     10.74 o 
  -4   2   7     1304.82     1397.24     19.16 o 
  -3   2   7      832.29      835.76     10.76 o 
  -2   2   7      646.89      684.91     10.19 o 
  -1   2   7      213.06      201.44      4.72 o 
   0   2   7        8.54        5.53      1.79 o 
   1   2   7     6048.47     5730.73     40.12 o 
   2   2   7      156.44      162.36      4.03 o 
   3   2   7     1347.76     1156.61     12.72 o 
   4   2   7       45.53       49.29      5.20 o 
   5   2   7      579.18      568.07     15.03 o 
   6   2   7        1.28        2.43      5.66 o 
   7   2   7     1444.25     1444.64     25.25 o 
   8   2   7      232.51      224.95     10.95 o 
   9   2   7      378.57      381.78     17.97 o 
  10   2   7        0.23       -2.64      6.76 o 
  11   2   7        0.70       -5.63      7.80 o 
  12   2   7       42.44       47.16      9.93 o 
  13   2   7       46.27       46.92     12.14 o 
 -11   3   7        3.25       -3.49     13.85 o 
 -10   3   7       20.71       19.08     11.63 o 
  -9   3   7       34.49       16.27      8.82 o 
  -8   3   7      138.62      125.31     11.13 o 
  -7   3   7       46.48       45.02      8.45 o 
  -6   3   7      308.86      280.11     15.60 o 
  -5   3   7       29.01       28.29      5.51 o 
  -4   3   7      581.56      544.05     11.36 o 
  -3   3   7       15.01       16.53      3.73 o 
  -2   3   7     2013.87     1993.56     18.17 o 
  -1   3   7        5.64        3.81      2.19 o 
   0   3   7       29.07       28.17      2.28 o 
   1   3   7      237.79      276.21      4.32 o 
   2   3   7      223.72      217.71      4.52 o 
   3   3   7      118.75      113.19      4.83 o 
   4   3   7     6111.68     6372.49     71.37 o 
   5   3   7     1237.43     1282.10     27.29 o 
   6   3   7      447.31      451.20     23.17 o 
   7   3   7      308.75      279.24     12.57 o 
   8   3   7       66.15       72.60     10.37 o 
   9   3   7       18.80       15.41     12.38 o 
  10   3   7        1.24       15.28     10.35 o 
  11   3   7        0.90       -1.54      8.87 o 
  12   3   7       28.88       32.04      9.16 o 
  13   3   7       15.15        1.08      9.03 o 
  14   3   7        0.00      -17.52     16.43 o 
 -10   4   7       35.61       68.58     16.75 o 
  -9   4   7        0.83        1.86     16.43 o 
  -8   4   7      170.34      140.23     11.71 o 
  -7   4   7     1143.41     1160.13     25.95 o 
  -6   4   7     1312.45     1252.50     25.77 o 
  -5   4   7       38.81       46.14      6.33 o 
  -4   4   7       32.69       46.96      4.82 o 
  -3   4   7      116.88      106.92      5.43 o 
  -2   4   7     6745.10     6855.91     51.41 o 
  -1   4   7     2892.63     3013.81     28.51 o 
   0   4   7       76.48       82.39      3.78 o 
   1   4   7      263.68      314.27      5.48 o 
   2   4   7     6847.83     6754.42     49.08 o 
   3   4   7       77.10       87.17      4.50 o 
   4   4   7       93.74      101.21      5.72 o 
   5   4   7      119.14      120.54      8.25 o 
   6   4   7     1690.71     1817.13     41.12 o 
   7   4   7      311.59      302.89     12.99 o 
   8   4   7      885.46      890.43     23.43 o 
   9   4   7       25.33       29.08      8.39 o 
  10   4   7     1027.50      990.04     27.25 o 
  11   4   7       27.93       29.17      9.49 o 
  12   4   7       19.30        2.15      9.12 o 
  13   4   7       39.66       43.45     10.59 o 
  14   4   7       14.19       11.18     11.24 o 
 -10   5   7      171.92      224.87     23.19 o 
  -9   5   7        7.38        3.08     15.76 o 
  -8   5   7      164.88      170.92     15.35 o 
  -7   5   7      179.34      187.58     15.49 o 
  -6   5   7     1567.60     1544.32     39.77 o 
  -5   5   7        0.08       -1.60      5.68 o 
  -4   5   7      492.42      503.66     10.82 o 
  -3   5   7      302.05      300.70      9.00 o 
  -2   5   7     1059.36      994.30     14.27 o 
  -1   5   7     2097.79     2294.38     25.51 o 
   0   5   7      828.58      838.45     12.25 o 
   1   5   7      107.89       96.25      3.85 o 
   2   5   7     1684.26     1681.88     16.39 o 
   3   5   7     1527.56     1672.46     17.91 o 
   4   5   7     1576.54     1560.26     23.39 o 
   5   5   7     4067.42     4383.30     53.74 o 
   6   5   7      242.80      288.66     12.58 o 
   7   5   7      321.80      396.18     16.94 o 
   8   5   7      210.68      236.88     17.61 o 
   9   5   7      229.55      220.63     13.54 o 
  10   5   7       51.71       46.48      9.64 o 
  11   5   7       21.51       26.99      9.43 o 
  12   5   7       17.17       18.70      9.90 o 
  13   5   7       30.68       34.88     11.54 o 
  14   5   7        0.06        8.59     20.96 o 
  -9   6   7        5.97       18.94     11.42 o 
  -8   6   7       65.48       46.93     12.00 o 
  -7   6   7       23.25       16.75      9.98 o 
  -6   6   7      201.84      237.31     13.19 o 
  -5   6   7     1608.09     1573.28     25.93 o 
  -4   6   7     1035.65      986.49     18.81 o 
  -3   6   7        0.71       -5.37      3.58 o 
  -2   6   7      726.34      788.89     13.06 o 
  -1   6   7      454.86      514.72      9.28 o 
   0   6   7      624.03      640.17      9.42 o 
   1   6   7       21.50       10.77      2.94 o 
   2   6   7      573.57      592.47      8.61 o 
   3   6   7      917.80      955.91     13.04 o 
   4   6   7     5493.85     5609.30     57.19 o 
   5   6   7     1458.81     1516.06     21.66 o 
   6   6   7        0.20        1.42      5.38 o 
   7   6   7      134.10      138.74     15.21 o 
   8   6   7      123.48      144.63     11.34 o 
   9   6   7      142.20      156.27     12.57 o 
  10   6   7        0.87        5.69      8.33 o 
  11   6   7      381.10      400.80     19.52 o 
  12   6   7      877.82      896.49     29.33 o 
  13   6   7       20.82       27.35     11.34 o 
  14   6   7        0.31        3.99     14.31 o 
  -9   7   7        1.29       20.21     16.03 o 
  -8   7   7      311.57      276.39     16.41 o 
  -7   7   7        2.65       -7.21      8.72 o 
  -6   7   7      443.37      476.64     17.48 o 
  -5   7   7      137.73      157.51     11.23 o 
  -4   7   7       19.25       17.80     10.31 o 
  -3   7   7       34.63       31.65      6.32 o 
  -2   7   7       12.12        9.86      4.50 o 
  -1   7   7       91.70      105.64      5.25 o 
   0   7   7     1283.41     1387.12     17.58 o 
   1   7   7      331.48      364.71      6.87 o 
   2   7   7      228.08      239.56      7.90 o 
   3   7   7     2640.75     2524.27     25.18 o 
   4   7   7     9187.88     9328.39     77.11 o 
   5   7   7      103.03      104.48      7.98 o 
   6   7   7       41.87       59.80      6.90 o 
   7   7   7       74.71       92.97      9.49 o 
   8   7   7      713.80      734.73     27.91 o 
   9   7   7      133.26      131.76     12.00 o 
  10   7   7      876.92      923.77     27.18 o 
  11   7   7       42.52       58.51     11.29 o 
  12   7   7        0.28       -4.44      8.43 o 
  13   7   7       97.92      114.04     33.91 o 
  14   7   7       14.85       12.29     14.93 o 
  -8   8   7      285.74      318.76     25.18 o 
  -7   8   7       73.78       82.05     17.57 o 
  -6   8   7        0.08        1.97      8.71 o 
  -5   8   7      712.10      674.38     22.54 o 
  -4   8   7       17.98       15.08      8.06 o 
  -3   8   7      340.39      334.77     10.75 o 
  -2   8   7      172.35      182.68     12.08 o 
  -1   8   7       87.22       90.23      5.79 o 
   0   8   7       56.29       65.07      5.99 o 
   1   8   7      315.04      324.95      7.93 o 
   2   8   7      328.94      353.28      7.58 o 
   3   8   7      877.93      859.35     12.34 o 
   4   8   7       21.74       24.96      3.52 o 
   5   8   7     2573.33     2553.18     29.10 o 
   6   8   7      314.46      324.43      9.62 o 
   7   8   7      124.78      141.15      8.28 o 
   8   8   7      308.83      311.25     15.20 o 
   9   8   7      370.12      347.62     16.78 o 
  10   8   7      161.51      150.89     13.39 o 
  11   8   7      298.24      264.21     21.69 o 
  12   8   7       64.80       60.39     40.27 o 
  13   8   7      114.91      145.87     24.91 o 
  14   8   7       45.50       18.02     16.49 o 
  -7   9   7        0.40       -0.09     13.73 o 
  -6   9   7       54.22       35.45     14.76 o 
  -5   9   7       78.57       90.29     15.99 o 
  -4   9   7      128.49      131.75     22.26 o 
  -3   9   7       93.99       94.51     10.79 o 
  -2   9   7      101.78      103.59     10.06 o 
  -1   9   7      442.88      445.36     14.53 o 
   0   9   7     1290.81     1231.83     16.73 o 
   1   9   7       16.66       15.40      4.68 o 
   2   9   7       28.85       26.74      4.27 o 
   3   9   7      635.90      635.27     10.60 o 
   4   9   7      471.52      485.35      9.79 o 
   5   9   7        1.30        2.54      3.38 o 
   6   9   7       23.89       33.88      5.07 o 
   7   9   7      401.24      332.46     14.28 o 
   8   9   7        0.32        0.64     15.39 o 
   9   9   7      672.09      563.15     26.53 o 
  10   9   7       28.92       24.62     12.67 o 
  11   9   7        4.44       -0.16     12.35 o 
  12   9   7       57.90       76.71     17.94 o 
  13   9   7       31.61       75.61     17.60 o 
  14   9   7       33.29       25.24     31.26 o 
  -6  10   7       63.59       60.50     16.47 o 
  -5  10   7       14.37       13.06     23.85 o 
  -4  10   7        1.44      -18.28     12.19 o 
  -3  10   7       14.57       15.52     12.16 o 
  -2  10   7        0.68        6.22     10.75 o 
  -1  10   7      218.86      165.44     20.67 o 
   0  10   7      127.26      121.51     11.29 o 
   1  10   7       81.01       78.84      9.55 o 
   2  10   7      144.37      155.62      8.82 o 
   3  10   7        8.11        6.07      4.54 o 
   4  10   7      843.09      803.36     15.00 o 
   5  10   7      408.09      448.43     12.17 o 
   6  10   7      593.40      606.59     14.51 o 
   7  10   7       16.06        5.42      7.02 o 
   8  10   7      127.99      142.24     10.67 o 
   9  10   7      155.14      137.47     13.19 o 
  10  10   7       81.80       87.56     16.39 o 
  11  10   7       39.70       35.42     15.90 o 
  12  10   7       94.16       95.14     18.69 o 
  13  10   7       74.71       87.37     27.02 o 
  14  10   7       26.20        9.49     23.32 o 
  -5  11   7        9.83       11.01     23.85 o 
  -4  11   7       38.48       65.27     16.03 o 
  -3  11   7      108.23       76.34     15.68 o 
  -2  11   7        3.21       -0.37     11.71 o 
  -1  11   7       42.75       50.93     13.13 o 
   0  11   7      526.68      471.08     19.35 o 
   1  11   7      105.84       84.19     10.66 o 
   2  11   7      192.98      182.82     12.91 o 
   3  11   7        1.20        0.29      7.94 o 
   4  11   7        0.03        8.79      8.51 o 
   5  11   7      318.28      304.18     12.89 o 
   6  11   7       16.46       24.71      7.72 o 
   7  11   7       10.45        8.02      7.46 o 
   8  11   7        1.70        8.35      7.28 o 
   9  11   7      295.99      357.92     17.75 o 
  10  11   7        1.52        6.69      9.82 o 
  11  11   7        1.72        7.82      9.94 o 
  12  11   7       44.35       37.00     12.40 o 
  13  11   7       11.15       10.94     14.93 o 
  -4  12   7       56.59       53.83     26.49 o 
  -3  12   7       80.80       79.33     17.03 o 
  -2  12   7        3.52       22.03     13.32 o 
  -1  12   7       39.52       33.19     13.32 o 
   0  12   7       21.40       35.66     10.38 o 
   1  12   7        0.10        4.41      8.79 o 
   2  12   7       49.98       45.16      9.75 o 
   3  12   7       84.26       94.45     13.52 o 
   4  12   7       83.47       86.02     11.38 o 
   5  12   7      309.89      316.25     16.50 o 
   6  12   7      325.75      341.32     17.11 o 
   7  12   7      249.58      255.96     15.45 o 
   8  12   7       76.98       65.44     15.80 o 
   9  12   7        0.28        7.63      9.57 o 
  10  12   7       38.65       23.87     11.12 o 
  11  12   7        0.77       -0.95      9.94 o 
  12  12   7        7.83       -6.61     10.88 o 
  13  12   7        3.34       17.31     12.85 o 
  -3  13   7       23.89       14.89     14.90 o 
  -2  13   7      157.03      220.80     21.35 o 
  -1  13   7      210.37      197.33     20.35 o 
   0  13   7       37.08       33.07     15.19 o 
   1  13   7       67.78       86.41     12.14 o 
   2  13   7        9.93       11.52      9.34 o 
   3  13   7       38.68       26.87     10.44 o 
   4  13   7      192.32      218.13     17.19 o 
   5  13   7      128.20      126.40     12.99 o 
   6  13   7      152.34      150.94     13.86 o 
   7  13   7       44.84       27.24     12.06 o 
   8  13   7       16.53        6.99     10.19 o 
   9  13   7       65.68      115.15     24.39 o 
  10  13   7       48.74       44.38     16.43 o 
  11  13   7        3.36        8.14     14.00 o 
  12  13   7        0.24       10.92     14.93 o 
  -1  14   7        5.85        3.15     17.49 o 
   0  14   7      335.62      336.75     36.03 o 
   1  14   7      109.47      144.15     15.23 o 
   2  14   7        0.02        6.92     10.28 o 
   3  14   7       26.37       34.37     10.91 o 
   4  14   7       12.00        5.18      9.55 o 
   5  14   7      120.63      119.36     14.83 o 
   6  14   7      161.04      173.84     26.74 o 
   7  14   7        2.32       -0.53      9.91 o 
   8  14   7        5.39       12.99     10.88 o 
   9  14   7        1.02       -7.26     10.15 o 
  10  14   7      158.05      215.84     25.97 o 
  11  14   7       26.98       45.67     16.44 o 
   1  15   7       16.13      -13.20     14.85 o 
   2  15   7       20.79       10.64     11.98 o 
   3  15   7       32.43       43.32     12.19 o 
   4  15   7        0.61      -15.58     10.38 o 
   5  15   7        1.98       15.34     10.92 o 
   6  15   7        0.05       -5.53     10.39 o 
   7  15   7       72.87       73.94     16.54 o 
   8  15   7      162.80      206.96     21.69 o 
   9  15   7        0.58       12.07     15.37 o 
  10  15   7      215.97      179.58     22.44 o 
   4  16   7        0.00       -2.43     11.92 o 
   5  16   7       51.18       46.80     13.54 o 
   6  16   7        6.74        4.21     13.43 o 
   7  16   7        3.16       30.73     14.99 o 
  -6 -14   8        1.94        9.54     20.14 o 
  -5 -14   8       53.06       57.23     23.32 o 
  -4 -14   8       97.21      164.27     31.79 o 
  -3 -14   8      312.25      333.84     39.21 o 
  -8 -13   8      203.33      223.45     17.55 o 
  -7 -13   8       31.98       38.73     10.75 o 
  -6 -13   8       40.59       32.45     14.58 o 
  -5 -13   8      108.38      122.15     12.50 o 
  -4 -13   8       66.98       94.32     25.44 o 
  -3 -13   8        3.37       10.60     20.14 o 
  -2 -13   8      103.11       74.19     25.44 o 
  -1 -13   8       13.08       40.27     21.20 o 
   0 -13   8       22.15       59.35     24.38 o 
   1 -13   8       79.47      134.59     29.67 o 
 -10 -12   8       53.33       35.57     12.26 o 
  -9 -12   8      124.37      124.35     14.61 o 
  -8 -12   8        5.99      -12.24      8.86 o 
  -7 -12   8        6.65        0.77      8.57 o 
  -6 -12   8      364.67      354.35     17.83 o 
  -5 -12   8       95.78      103.38     17.37 o 
  -4 -12   8        0.21        6.83      7.61 o 
  -3 -12   8        0.09        1.06      7.58 o 
  -2 -12   8        9.23       23.32     18.02 o 
  -1 -12   8      131.95      126.12     25.44 o 
   0 -12   8       90.10       66.77     23.32 o 
   1 -12   8       54.73       43.45     21.20 o 
   2 -12   8       12.25       -3.18     19.08 o 
 -11 -11   8        4.89       11.58     11.13 o 
 -10 -11   8       51.58       72.91     19.53 o 
  -9 -11   8       38.07       39.67     14.60 o 
  -8 -11   8      124.07      158.63     14.66 o 
  -7 -11   8      101.27       99.03     11.83 o 
  -6 -11   8      119.40      126.59     12.29 o 
  -5 -11   8       58.66       68.95     11.26 o 
  -4 -11   8      425.37      462.55     17.50 o 
  -3 -11   8       53.38       52.55     18.63 o 
  -2 -11   8       24.12       21.90      7.58 o 
  -1 -11   8      385.69      370.59     25.70 o 
   0 -11   8      100.50      104.22      7.14 o 
   1 -11   8      264.73      286.27     17.92 o 
   2 -11   8        7.20       18.25     11.59 o 
   3 -11   8        9.05       27.04     15.35 o 
   4 -11   8        7.66        0.00     22.26 o 
 -11 -10   8       20.13       23.21     12.67 o 
 -10 -10   8      221.65      232.07     17.13 o 
  -9 -10   8       72.50       69.60     10.31 o 
  -8 -10   8       75.62       62.22      9.62 o 
  -7 -10   8        8.72        7.49      6.98 o 
  -6 -10   8        5.43        6.47      8.90 o 
  -5 -10   8        3.82        9.31      6.26 o 
  -4 -10   8       92.08      120.93     10.08 o 
  -3 -10   8       19.50       16.96      6.70 o 
  -2 -10   8        2.36        4.95      4.55 o 
  -1 -10   8       11.86        6.81      3.59 o 
   0 -10   8      201.89      184.27      9.83 o 
   1 -10   8       20.60       27.39     12.20 o 
   2 -10   8      445.35      491.99     21.61 o 
   3 -10   8       71.55       75.20     16.49 o 
   4 -10   8       57.32       79.48     24.38 o 
   5 -10   8        0.30       -8.48     22.26 o 
   6 -10   8      399.79      475.59     22.08 o 
 -12  -9   8        6.92       17.49     11.47 o 
 -11  -9   8       69.41       86.88     11.00 o 
 -10  -9   8      130.89      150.30     13.23 o 
  -9  -9   8      109.90       97.63     12.54 o 
  -8  -9   8     1489.27     1398.79     29.28 o 
  -7  -9   8        0.33        6.96      6.76 o 
  -6  -9   8     1179.93     1109.14     28.45 o 
  -5  -9   8        0.70        2.81      7.04 o 
  -4  -9   8        0.00       -0.93      5.31 o 
  -3  -9   8      791.97      765.94     15.08 o 
  -2  -9   8      579.95      595.99     10.43 o 
  -1  -9   8      435.50      424.87     10.18 o 
   0  -9   8      396.83      365.89     22.29 o 
   1  -9   8      225.14      205.74     14.73 o 
   2  -9   8      330.22      311.19     18.08 o 
   3  -9   8        1.37        7.90     12.35 o 
   4  -9   8       20.35       37.62     14.24 o 
   5  -9   8       10.10       14.84     22.26 o 
   6  -9   8        1.32        8.37      8.77 o 
   7  -9   8        0.32        4.11      9.65 o 
 -12  -8   8       40.71       46.54     11.21 o 
 -11  -8   8       21.27       14.59      7.59 o 
 -10  -8   8       17.71       15.39      7.51 o 
  -9  -8   8        4.57        2.80      6.18 o 
  -8  -8   8      739.97      744.12     18.42 o 
  -7  -8   8      219.09      203.33     11.04 o 
  -6  -8   8      158.69      178.23     12.19 o 
  -5  -8   8      752.43      675.56     17.06 o 
  -4  -8   8      155.37      165.94      8.88 o 
  -3  -8   8      268.73      281.55      9.94 o 
  -2  -8   8      385.28      381.94      8.39 o 
  -1  -8   8      889.13      877.30     11.07 o 
   0  -8   8      750.69      700.24     13.80 o 
   1  -8   8      437.97      403.72     17.55 o 
   2  -8   8     1666.35     1543.68     34.37 o 
   3  -8   8      447.65      399.54     37.22 o 
   4  -8   8       71.39       83.04      8.70 o 
   5  -8   8      220.66      229.98     28.61 o 
   6  -8   8       77.86       57.23     11.66 o 
   7  -8   8      159.11      154.73     16.96 o 
   8  -8   8        2.11        2.12     11.66 o 
 -12  -7   8       15.91        6.07      9.62 o 
 -11  -7   8       88.03       64.98      9.73 o 
 -10  -7   8       85.48       86.22      9.61 o 
  -9  -7   8      105.05      113.74      9.07 o 
  -8  -7   8        0.23       11.93      6.00 o 
  -7  -7   8       36.08       43.90      6.83 o 
  -6  -7   8       98.09      108.04      7.49 o 
  -5  -7   8      319.21      315.45     10.53 o 
  -4  -7   8       98.96       95.29      5.51 o 
  -3  -7   8        0.01        1.42      3.84 o 
  -2  -7   8        7.23        7.28      3.48 o 
  -1  -7   8       79.26       86.42      3.61 o 
   0  -7   8      151.74      144.74      5.72 o 
   1  -7   8      679.95      631.66     13.78 o 
   2  -7   8      412.86      406.38     11.66 o 
   3  -7   8      139.07      157.25     17.58 o 
   4  -7   8      279.02      304.89     16.31 o 
   5  -7   8       37.86       28.45      8.99 o 
   6  -7   8        1.95       -1.31      6.47 o 
   7  -7   8       89.46       72.28     10.10 o 
   8  -7   8      255.20      214.53     15.24 o 
   9  -7   8        0.44       -7.42     10.60 o 
 -12  -6   8       10.09      -16.52     11.01 o 
 -11  -6   8       26.18        4.99      9.18 o 
 -10  -6   8       13.25        9.63     10.12 o 
  -9  -6   8      303.16      302.73     13.33 o 
  -8  -6   8     1308.68     1281.85     32.06 o 
  -7  -6   8     2089.15     2031.45     27.72 o 
  -6  -6   8      915.15      891.29     17.67 o 
  -5  -6   8        0.39        0.16      3.77 o 
  -4  -6   8     1388.41     1447.12     22.42 o 
  -3  -6   8      221.20      220.02      7.70 o 
  -2  -6   8       22.18       21.65      3.28 o 
  -1  -6   8      245.31      237.38      5.64 o 
   0  -6   8     1233.13     1198.87     14.50 o 
   1  -6   8      668.70      689.07     14.07 o 
   2  -6   8        0.27        1.27      3.70 o 
   3  -6   8       22.02       18.72      3.77 o 
   4  -6   8       50.08       47.56      8.31 o 
   5  -6   8       10.07       11.04      7.67 o 
   6  -6   8       29.05       18.44      6.77 o 
   7  -6   8      152.03      150.15     10.79 o 
   8  -6   8        3.22       -5.05      7.84 o 
   9  -6   8        4.00       11.25      9.66 o 
 -12  -5   8       61.94       51.88     21.73 o 
 -11  -5   8      119.46      143.44     13.76 o 
 -10  -5   8        0.41       15.40      9.33 o 
  -9  -5   8        3.09        4.57      7.64 o 
  -8  -5   8      140.13      125.05     10.44 o 
  -7  -5   8      563.36      557.31     13.37 o 
  -6  -5   8      231.09      221.39     10.00 o 
  -5  -5   8       17.90        7.55      3.18 o 
  -4  -5   8      569.82      537.47     10.43 o 
  -3  -5   8        2.14        1.80      3.41 o 
  -2  -5   8      621.91      691.45     12.03 o 
  -1  -5   8       45.32       58.69      4.97 o 
   0  -5   8       67.58       91.01      3.38 o 
   1  -5   8      339.96      352.81     12.05 o 
   2  -5   8      712.55      750.11     18.87 o 
   3  -5   8      115.32      128.21      5.83 o 
   4  -5   8       44.24       48.47      4.29 o 
   5  -5   8     1118.48     1059.38     19.35 o 
   6  -5   8       72.12       83.91      7.01 o 
   7  -5   8      273.58      269.59     18.51 o 
   8  -5   8       15.00       18.29     10.07 o 
   9  -5   8       86.87       48.24     10.41 o 
  10  -5   8      104.66       61.55     12.97 o 
 -12  -4   8       37.84       56.95     16.85 o 
 -11  -4   8      144.68      198.16     14.64 o 
 -10  -4   8      524.51      557.28     20.35 o 
  -9  -4   8       10.41        9.83      6.30 o 
  -8  -4   8     1826.01     1798.95     29.02 o 
  -7  -4   8      742.20      733.90     16.53 o 
  -6  -4   8      268.74      253.32      8.90 o 
  -5  -4   8        3.02        6.47      3.15 o 
  -4  -4   8     1260.48     1341.67     18.15 o 
  -3  -4   8      181.82      210.26      6.71 o 
  -2  -4   8      228.49      258.52      5.76 o 
  -1  -4   8      581.35      608.71      9.41 o 
   0  -4   8     1003.64     1063.37     18.09 o 
   1  -4   8       97.47      109.82      3.62 o 
   2  -4   8     1493.01     1564.80     21.56 o 
   3  -4   8        0.09       -1.95      2.56 o 
   4  -4   8      933.61      910.18     12.66 o 
   5  -4   8      104.60       97.07      5.54 o 
   6  -4   8      572.57      568.02     12.47 o 
   7  -4   8      706.32      618.88     17.72 o 
   8  -4   8      476.37      436.74     16.26 o 
   9  -4   8       85.63       68.81     11.17 o 
  10  -4   8        8.19        4.69     14.31 o 
  11  -4   8       33.07       24.07     11.45 o 
 -12  -3   8      211.54      189.29     22.44 o 
 -11  -3   8       42.26       57.71     15.10 o 
 -10  -3   8      272.47      220.84     13.39 o 
  -9  -3   8      329.84      295.84     12.58 o 
  -8  -3   8       71.37       63.41      7.58 o 
  -7  -3   8      166.46      163.28      8.87 o 
  -6  -3   8       25.34       16.31      4.17 o 
  -5  -3   8      514.48      584.44     10.34 o 
  -4  -3   8        0.66        1.77      3.01 o 
  -3  -3   8      291.71      269.62      7.47 o 
  -2  -3   8     4793.77     5051.39     37.88 o 
  -1  -3   8      435.32      384.35      4.92 o 
   0  -3   8       53.55       65.16      4.05 o 
   1  -3   8     2371.97     2332.04     21.79 o 
   2  -3   8       22.95       29.79      3.00 o 
   3  -3   8      325.23      300.01      6.29 o 
   4  -3   8       66.10       56.35      3.72 o 
   5  -3   8      819.42      755.91     13.43 o 
   6  -3   8      306.82      298.02      9.95 o 
   7  -3   8       46.14       23.98      5.91 o 
   8  -3   8      152.94      148.57      9.06 o 
   9  -3   8       25.03       33.91      8.06 o 
  10  -3   8       63.49       63.48     12.35 o 
  11  -3   8      167.35      202.70     17.94 o 
 -12  -2   8      220.46      252.41     30.77 o 
 -11  -2   8       57.42       56.52     10.73 o 
 -10  -2   8       45.01       41.45      9.52 o 
  -9  -2   8       61.53       59.02      8.06 o 
  -8  -2   8       12.83       15.62      8.48 o 
  -7  -2   8       21.31       33.08      7.25 o 
  -6  -2   8     2954.26     2902.48     40.30 o 
  -5  -2   8      125.70      125.33      6.12 o 
  -4  -2   8      627.85      708.46     11.89 o 
  -3  -2   8       86.42       81.87      4.42 o 
  -2  -2   8      151.01      196.65      5.47 o 
  -1  -2   8      119.14      116.34      4.21 o 
   0  -2   8     2938.81     2954.51     20.75 o 
   1  -2   8     2081.83     2199.11     19.70 o 
   2  -2   8     2636.59     2564.45     22.54 o 
   3  -2   8     2227.38     2385.25     22.85 o 
   4  -2   8     2663.05     2686.83     25.85 o 
   5  -2   8       92.11      106.03      5.27 o 
   6  -2   8        0.56        4.23      2.85 o 
   7  -2   8       28.18       29.55      4.57 o 
   8  -2   8      128.06      171.24      9.71 o 
   9  -2   8      355.75      383.59     24.99 o 
  10  -2   8       62.35       50.45      9.75 o 
  11  -2   8        3.31       -8.55      7.94 o 
  12  -2   8        0.08       -0.45     10.17 o 
 -12  -1   8        4.32       -7.74      8.84 o 
 -11  -1   8      161.21      166.75     12.97 o 
 -10  -1   8      131.63      129.68     10.16 o 
  -9  -1   8      483.76      459.39     17.31 o 
  -8  -1   8      279.53      302.32     14.38 o 
  -7  -1   8      368.63      396.66     14.49 o 
  -6  -1   8      969.38      878.20     17.10 o 
  -5  -1   8      302.32      303.20      8.86 o 
  -4  -1   8        8.70        3.15      3.48 o 
  -3  -1   8      225.90      248.99      8.45 o 
  -2  -1   8      134.25      138.45      3.77 o 
  -1  -1   8     3145.05     3225.33     20.98 o 
   0  -1   8       97.55      107.06      2.70 o 
   1  -1   8     3590.03     3587.90     24.64 o 
   2  -1   8     2234.00     2149.81     17.11 o 
   3  -1   8     1987.97     1973.66     18.12 o 
   4  -1   8        2.69        7.92      2.91 o 
   5  -1   8      487.05      514.48      9.64 o 
   6  -1   8       35.77       31.03      7.50 o 
   7  -1   8      258.81      265.59      8.24 o 
   8  -1   8      163.01      163.54      8.55 o 
   9  -1   8       54.52       48.59      7.42 o 
  10  -1   8       94.76       76.49     13.03 o 
  11  -1   8       15.89       10.72     10.77 o 
  12  -1   8       61.04       53.75     13.81 o 
 -12   0   8        0.18       -9.92      9.01 o 
 -11   0   8        0.42       -0.24      8.44 o 
 -10   0   8       35.32       39.84      9.62 o 
  -9   0   8      176.28      235.37     20.34 o 
  -8   0   8        0.96       -2.22      5.99 o 
  -7   0   8        1.71        4.82      5.84 o 
  -6   0   8      489.59      468.48     12.88 o 
  -5   0   8      172.80      161.71      8.06 o 
  -4   0   8      808.07      874.38     13.47 o 
  -3   0   8     1227.83     1372.03     17.67 o 
  -2   0   8       74.42       63.40      3.20 o 
  -1   0   8      277.66      276.35      4.85 o 
   0   0   8     1107.45     1144.68      9.16 o 
   1   0   8      131.65      120.41      3.12 o 
   2   0   8     2920.45     2803.58     21.64 o 
   3   0   8       66.64       84.89      3.75 o 
   4   0   8      809.78      848.37     11.85 o 
   5   0   8        0.78        1.74      3.90 o 
   6   0   8      475.94      481.31     12.57 o 
   7   0   8        1.36        6.03      3.85 o 
   8   0   8      626.14      654.19     14.88 o 
   9   0   8      497.65      531.23     15.39 o 
  10   0   8      302.41      271.20     14.99 o 
  11   0   8       15.61       17.18      9.04 o 
  12   0   8       32.69       21.60      9.77 o 
  13   0   8       12.17       14.35     10.44 o 
 -12   1   8        6.93       -2.01     10.26 o 
 -11   1   8       76.59      103.46     14.66 o 
 -10   1   8      252.17      244.67     15.07 o 
  -9   1   8       30.44       23.65      8.56 o 
  -8   1   8      229.51      276.58     13.90 o 
  -7   1   8       47.14       59.76      5.63 o 
  -6   1   8      463.04      444.21     10.24 o 
  -5   1   8      257.31      273.85      8.46 o 
  -4   1   8      240.87      254.44      6.46 o 
  -3   1   8      660.04      626.67      9.50 o 
  -2   1   8       21.83       20.76      2.81 o 
  -1   1   8     1463.59     1430.77     12.39 o 
   0   1   8      279.05      278.92      4.41 o 
   1   1   8      345.85      342.29      4.79 o 
   2   1   8     5152.86     5063.36     34.42 o 
   3   1   8      716.89      766.03     10.62 o 
   4   1   8        0.01       -2.83      3.21 o 
   5   1   8        9.68       27.03      5.06 o 
   6   1   8       54.27       47.05      7.04 o 
   7   1   8       27.47       10.98      5.47 o 
   8   1   8       96.84      118.04      8.73 o 
   9   1   8       59.32       61.91      7.27 o 
  10   1   8       99.85      108.39      9.77 o 
  11   1   8       47.72       40.31      9.91 o 
  12   1   8        0.02       -9.64      8.17 o 
  13   1   8        0.76       14.87     15.74 o 
 -11   2   8        1.31        7.82     21.20 o 
 -10   2   8        4.44        2.45      8.60 o 
  -9   2   8      157.90      171.86     12.84 o 
  -8   2   8      642.23      610.22     19.61 o 
  -7   2   8        1.92       15.32      6.24 o 
  -6   2   8      118.12      123.56      8.22 o 
  -5   2   8      178.70      184.84      7.73 o 
  -4   2   8       69.28       81.26      5.66 o 
  -3   2   8     1466.31     1509.15     17.47 o 
  -2   2   8     3531.71     3583.34     30.87 o 
  -1   2   8     1764.92     1798.17     14.82 o 
   0   2   8       91.19       96.03      3.44 o 
   1   2   8     5960.73     5775.05     40.80 o 
   2   2   8     1135.01     1182.82     12.96 o 
   3   2   8       20.58       14.63      3.10 o 
   4   2   8      153.02      127.92      5.97 o 
   5   2   8       32.66       55.98      5.73 o 
   6   2   8      275.22      270.00     10.28 o 
   7   2   8      294.78      281.21     11.11 o 
   8   2   8      325.34      306.11     12.12 o 
   9   2   8     1076.21     1053.86     37.48 o 
  10   2   8      213.90      224.67     17.98 o 
  11   2   8      142.94      149.94     14.84 o 
  12   2   8       96.17      101.66     12.88 o 
  13   2   8       46.40       78.33     23.46 o 
 -11   3   8       19.22       40.75     27.55 o 
 -10   3   8       61.56       81.55     17.50 o 
  -9   3   8      173.55      180.59     13.47 o 
  -8   3   8      162.76      157.16     12.17 o 
  -7   3   8      506.76      561.54     17.83 o 
  -6   3   8      876.75      864.18     18.55 o 
  -5   3   8       30.69       29.18      5.27 o 
  -4   3   8        1.58        2.11      4.02 o 
  -3   3   8      190.09      202.50      6.94 o 
  -2   3   8     3234.51     3309.23     32.19 o 
  -1   3   8      278.33      274.04      5.78 o 
   0   3   8      179.42      187.81      4.28 o 
   1   3   8      104.96       97.83      3.23 o 
   2   3   8     3739.23     3786.08     31.09 o 
   3   3   8      812.44      781.52     12.32 o 
   4   3   8      133.48      157.85      6.43 o 
   5   3   8      293.74      316.77     12.21 o 
   6   3   8       18.36       19.68      6.06 o 
   7   3   8       44.30       53.24      8.44 o 
   8   3   8       49.71       52.95      8.52 o 
   9   3   8      738.02      749.24     22.40 o 
  10   3   8      100.08      125.51     11.96 o 
  11   3   8      146.52      134.89     12.99 o 
  12   3   8      440.58      418.93     17.64 o 
  13   3   8       65.04       70.93     12.99 o 
  14   3   8       47.47       66.54     17.31 o 
 -10   4   8       90.02      107.61     14.99 o 
  -9   4   8       12.63       27.14     16.39 o 
  -8   4   8        6.17        0.20      8.41 o 
  -7   4   8      230.70      268.83     13.61 o 
  -6   4   8     1086.91     1063.83     21.26 o 
  -5   4   8        7.36       10.02      4.97 o 
  -4   4   8     1378.36     1382.17     20.04 o 
  -3   4   8       64.83       47.67      5.02 o 
  -2   4   8        9.24       10.75      2.78 o 
  -1   4   8     1957.13     2080.92     20.16 o 
   0   4   8       10.35       23.47      2.95 o 
   1   4   8       32.27       26.76      2.74 o 
   2   4   8       62.84       74.73      3.60 o 
   3   4   8      756.43      724.46     14.25 o 
   4   4   8     2658.12     2638.84     31.16 o 
   5   4   8      178.79      198.06      8.84 o 
   6   4   8     2684.65     2913.25     56.07 o 
   7   4   8       54.45       59.36      9.99 o 
   8   4   8      877.83      891.24     28.22 o 
   9   4   8       10.11        0.24      7.63 o 
  10   4   8      245.28      252.95     18.56 o 
  11   4   8       55.11       65.08     10.90 o 
  12   4   8      546.12      537.49     22.94 o 
  13   4   8       35.62       27.27     14.84 o 
  14   4   8       13.09       -4.80     12.48 o 
 -10   5   8      318.30      347.83     21.60 o 
  -9   5   8       62.03       79.43     14.38 o 
  -8   5   8       39.46       47.76     10.25 o 
  -7   5   8       57.82       22.47      8.51 o 
  -6   5   8       61.93       80.98      8.26 o 
  -5   5   8     1064.56     1071.78     20.85 o 
  -4   5   8       62.79       80.09      7.14 o 
  -3   5   8     1944.96     1914.05     45.17 o 
  -2   5   8       71.43       83.00      4.41 o 
  -1   5   8      140.93      217.82      7.95 o 
   0   5   8        3.56       -0.99      2.62 o 
   1   5   8     2388.61     2347.79     21.48 o 
   2   5   8      270.76      310.89      6.41 o 
   3   5   8     4035.13     4061.32     39.27 o 
   4   5   8       60.97       73.85      5.43 o 
   5   5   8      771.85      731.12     14.28 o 
   6   5   8       15.16        7.09      5.61 o 
   7   5   8      775.14      801.33     41.19 o 
   8   5   8      569.34      542.89     18.53 o 
   9   5   8      639.09      685.16     41.84 o 
  10   5   8        0.10      -10.04      6.70 o 
  11   5   8      585.36      595.75     23.01 o 
  12   5   8       18.13       20.40     10.29 o 
  13   5   8      111.49       97.43     14.31 o 
  14   5   8      140.82      112.31     15.65 o 
  -9   6   8       45.14       25.57     12.29 o 
  -8   6   8       22.84       20.05      9.56 o 
  -7   6   8       17.32        7.87      9.33 o 
  -6   6   8     2306.75     2237.31     38.92 o 
  -5   6   8     1944.64     1877.84     36.58 o 
  -4   6   8     5434.86     5209.37     59.12 o 
  -3   6   8        3.88        1.63      4.11 o 
  -2   6   8       30.80       24.93      4.42 o 
  -1   6   8        0.49       -1.40      3.08 o 
   0   6   8      321.28      318.15      6.86 o 
   1   6   8     1769.54     1962.10     18.98 o 
   2   6   8       37.22       43.67      3.61 o 
   3   6   8      515.20      504.90      9.13 o 
   4   6   8      588.63      598.00     13.11 o 
   5   6   8        5.67        6.89      4.23 o 
   6   6   8        3.96        6.38      5.38 o 
   7   6   8        5.70        4.88      6.54 o 
   8   6   8       94.72       84.55     11.69 o 
   9   6   8       20.91       23.90     11.63 o 
  10   6   8       60.48       55.46     10.16 o 
  11   6   8        4.97        6.16      8.92 o 
  12   6   8       40.12       61.33     12.02 o 
  13   6   8       36.89       38.02     11.38 o 
  14   6   8        2.84      -10.65     10.17 o 
  -9   7   8      153.78      146.85     21.87 o 
  -8   7   8       99.93      127.52     13.27 o 
  -7   7   8       48.77       60.61     10.50 o 
  -6   7   8      194.65      207.59     13.56 o 
  -5   7   8       18.77        5.13      8.11 o 
  -4   7   8      116.17      102.48      8.68 o 
  -3   7   8      447.82      411.69     13.35 o 
  -2   7   8       16.46        9.68      4.99 o 
  -1   7   8      210.90      218.99      7.32 o 
   0   7   8      298.89      314.55      7.43 o 
   1   7   8     1994.03     2106.82     20.33 o 
   2   7   8       11.90        9.98      2.78 o 
   3   7   8       59.46       51.87      4.07 o 
   4   7   8      797.02      783.22     20.15 o 
   5   7   8      792.82      835.79     15.01 o 
   6   7   8      274.36      280.30     11.11 o 
   7   7   8       34.73       39.49      8.09 o 
   8   7   8       82.66       77.75     11.83 o 
   9   7   8      292.75      285.79     15.39 o 
  10   7   8      973.18      992.50     34.10 o 
  11   7   8      297.02      279.57     17.59 o 
  12   7   8       92.09      100.80     13.25 o 
  13   7   8       72.90       57.82     17.60 o 
  14   7   8      128.94      146.38     21.69 o 
  -8   8   8       15.20       23.06     16.26 o 
  -7   8   8        0.07        1.51     13.71 o 
  -6   8   8       22.67       25.41     12.50 o 
  -5   8   8       34.03       31.90      9.72 o 
  -4   8   8       37.79       35.62     10.59 o 
  -3   8   8       78.01       92.59     11.83 o 
  -2   8   8      182.31      180.61      9.18 o 
  -1   8   8      246.40      255.08      8.77 o 
   0   8   8      207.67      223.87      7.98 o 
   1   8   8       13.88       12.86      3.43 o 
   2   8   8     1308.14     1364.63     16.54 o 
   3   8   8        0.36       -1.85      2.61 o 
   4   8   8     3163.11     3102.31     30.83 o 
   5   8   8        8.07        6.96      4.02 o 
   6   8   8      112.30      113.38      6.64 o 
   7   8   8       42.63       41.82      6.24 o 
   8   8   8       65.66       69.55      9.75 o 
   9   8   8       48.56       45.18      9.01 o 
  10   8   8      135.33      157.26     13.83 o 
  11   8   8       10.27        4.09     13.10 o 
  12   8   8      675.33      734.35     34.45 o 
  13   8   8       19.48       21.73     14.99 o 
  14   8   8      956.87     1007.87     61.47 o 
  -7   9   8        0.16      -21.00     14.00 o 
  -6   9   8       53.44       91.04     34.44 o 
  -5   9   8       27.40       41.95     14.00 o 
  -4   9   8      283.28      307.40     22.15 o 
  -3   9   8      170.95      158.09     11.86 o 
  -2   9   8      142.94      138.25     10.52 o 
  -1   9   8      175.45      211.09     11.19 o 
   0   9   8        0.73        8.51      4.12 o 
   1   9   8      237.66      237.52      7.44 o 
   2   9   8      414.84      435.00     12.57 o 
   3   9   8        9.57        1.87      4.81 o 
   4   9   8     1109.46     1118.36     15.59 o 
   5   9   8     2609.72     2510.21     29.25 o 
   6   9   8        2.11       -4.72      4.43 o 
   7   9   8       73.51       71.28      7.49 o 
   8   9   8      523.95      479.68     16.09 o 
   9   9   8        4.23       -7.38     10.10 o 
  10   9   8      264.82      235.09     19.76 o 
  11   9   8      449.75      426.76     41.33 o 
  12   9   8       11.66       27.90     26.49 o 
  13   9   8       86.83       90.71     29.67 o 
  14   9   8       56.32       78.05     23.32 o 
  -6  10   8       12.85       27.65     15.08 o 
  -5  10   8       19.05        7.82     30.20 o 
  -4  10   8        9.17        7.51     12.94 o 
  -3  10   8       18.68       25.78     13.13 o 
  -2  10   8        2.20        5.14     11.94 o 
  -1  10   8       47.36       40.75     12.21 o 
   0  10   8        7.65       10.14      5.12 o 
   1  10   8      193.52      224.80     14.02 o 
   2  10   8      132.69      122.63     10.95 o 
   3  10   8      788.14      793.38     15.20 o 
   4  10   8      371.18      381.09     10.80 o 
   5  10   8     4301.67     4112.59     49.13 o 
   6  10   8     2537.11     2549.23     33.83 o 
   7  10   8      309.02      277.66     13.22 o 
   8  10   8        0.03        8.65      7.46 o 
   9  10   8       10.54       17.30      9.14 o 
  10  10   8       20.57       17.66      9.79 o 
  11  10   8        8.60       17.61     12.48 o 
  12  10   8       85.84       84.71     17.94 o 
  13  10   8      149.67      139.70     20.98 o 
  14  10   8       90.71       93.25     19.60 o 
  -5  11   8       34.01       40.64     16.80 o 
  -4  11   8      134.48      144.62     18.80 o 
  -3  11   8       14.97       11.39     13.43 o 
  -2  11   8      492.71      551.64     29.67 o 
  -1  11   8       52.57       44.78     14.31 o 
   0  11   8       53.01       66.49     11.06 o 
   1  11   8        6.10       24.05      9.43 o 
   2  11   8       77.75       62.33      9.75 o 
   3  11   8       52.96       51.78     12.95 o 
   4  11   8      297.74      297.87     12.43 o 
   5  11   8        9.63       28.44      7.45 o 
   6  11   8      600.93      645.74     18.34 o 
   7  11   8      119.43      135.21     14.23 o 
   8  11   8        0.90        2.70      8.41 o 
   9  11   8        0.08       -3.67     11.13 o 
  10  11   8      298.43      274.00     17.45 o 
  11  11   8      192.10      196.72     16.64 o 
  12  11   8       44.09       47.69     12.76 o 
  13  11   8       23.50       14.03     15.68 o 
  -4  12   8       55.16       96.42     26.49 o 
  -3  12   8        3.03       26.07     14.11 o 
  -2  12   8      120.41       91.20     17.04 o 
  -1  12   8       65.78       57.86     14.49 o 
   0  12   8       12.64        4.48      9.55 o 
   1  12   8      319.98      334.51     32.63 o 
   2  12   8       20.34       23.55      9.40 o 
   3  12   8        8.65        4.59      8.92 o 
   4  12   8      268.58      288.48     15.84 o 
   5  12   8       31.31       12.84      9.14 o 
   6  12   8       18.47       24.99     17.13 o 
   7  12   8      417.64      421.60     22.93 o 
   8  12   8      262.05      237.73     13.23 o 
   9  12   8        0.06        1.37      9.07 o 
  10  12   8        4.00        9.27      9.75 o 
  11  12   8        0.49        0.13     10.19 o 
  12  12   8        1.61        9.86     10.98 o 
  13  12   8       52.15       78.57     19.27 o 
  -3  13   8       63.05       55.13     16.66 o 
  -2  13   8       19.80       11.32     13.77 o 
  -1  13   8       77.00       80.65     21.73 o 
   0  13   8       86.86       99.72     37.62 o 
   1  13   8        3.90      -10.39      9.19 o 
   2  13   8        4.71       10.30      9.75 o 
   3  13   8       92.65       86.91     12.16 o 
   4  13   8        6.63        1.84      9.03 o 
   5  13   8      186.22      190.66     14.45 o 
   6  13   8       44.84       62.64     11.96 o 
   7  13   8      151.60      167.17     16.55 o 
   8  13   8       96.79       69.06     12.73 o 
   9  13   8       12.23       12.01     10.40 o 
  10  13   8        8.33       10.33     21.73 o 
  11  13   8       15.06       23.32     14.48 o 
  12  13   8       32.81       33.05     16.28 o 
  -1  14   8      138.29      164.26     21.35 o 
   0  14   8       16.69        9.44     14.90 o 
   1  14   8        2.84       15.29     14.84 o 
   2  14   8        1.32       -1.63      9.72 o 
   3  14   8      409.05      403.45     19.99 o 
   4  14   8      138.78      137.18     14.52 o 
   5  14   8       39.01       11.85     10.51 o 
   6  14   8        4.38        8.65     10.58 o 
   7  14   8        1.35        7.89     10.26 o 
   8  14   8      214.90      232.07     17.13 o 
   9  14   8        1.83       -5.98     12.33 o 
  10  14   8        1.97       10.51     13.85 o 
  11  14   8        0.20      -12.20     13.73 o 
   1  15   8       99.15       93.83     17.12 o 
   2  15   8        0.05        6.06     11.64 o 
   3  15   8      132.48      138.44     14.93 o 
   4  15   8        3.85       -0.14     10.71 o 
   5  15   8        1.28       -9.60     10.53 o 
   6  15   8       55.40       52.66     12.52 o 
   7  15   8        0.02       -6.49     10.39 o 
   8  15   8      198.53      259.62     29.23 o 
   9  15   8        7.61       32.70     19.61 o 
  10  15   8        0.19        1.87     14.00 o 
   4  16   8      174.71      211.11     18.45 o 
   5  16   8       20.31       29.74     12.99 o 
   6  16   8       37.20       21.69     12.91 o 
   7  16   8       57.83       66.63     16.85 o 
  -8 -13   9       37.83       31.48     11.52 o 
  -7 -13   9        1.73       -0.93     11.21 o 
  -6 -13   9        9.13       21.10     10.08 o 
  -5 -13   9       29.89        5.72      9.01 o 
  -4 -13   9       61.95       47.82     11.71 o 
  -3 -13   9       24.73       23.32     21.20 o 
  -2 -13   9        2.19       19.08     20.14 o 
  -1 -13   9       28.84       32.85     22.26 o 
   0 -13   9        1.94      -19.08     18.02 o 
  -9 -12   9      135.59      150.78     22.30 o 
  -8 -12   9       62.85       65.94     15.54 o 
  -7 -12   9        9.10        0.06      8.57 o 
  -6 -12   9       54.47       65.28     12.89 o 
  -5 -12   9      286.56      270.35     15.74 o 
  -4 -12   9        9.19       24.54     11.78 o 
  -3 -12   9       50.10       28.74     14.31 o 
  -2 -12   9       96.35      108.24     25.97 o 
  -1 -12   9       59.80       57.23     21.20 o 
   0 -12   9       14.16       18.02     20.14 o 
   1 -12   9      218.37      203.48     30.73 o 
   2 -12   9        4.43      -28.61     19.08 o 
 -10 -11   9        0.74        7.02     10.05 o 
  -9 -11   9      101.93      100.35     19.66 o 
  -8 -11   9      166.16      167.54     15.39 o 
  -7 -11   9        0.97       -9.60      7.94 o 
  -6 -11   9      173.05      169.72     13.39 o 
  -5 -11   9       33.12       39.00      9.14 o 
  -4 -11   9      632.59      605.15     19.84 o 
  -3 -11   9       57.48       61.59     18.26 o 
  -2 -11   9      120.04      114.92     11.28 o 
  -1 -11   9        0.25        5.19      5.75 o 
   0 -11   9      127.34      127.90     18.69 o 
   1 -11   9      133.43      145.98     19.85 o 
   2 -11   9       18.84        6.36     12.99 o 
   3 -11   9       73.68      114.49     28.61 o 
   4 -11   9        2.35       39.21     23.32 o 
 -11 -10   9        2.51       -2.43      9.45 o 
 -10 -10   9       27.96       24.15      8.78 o 
  -9 -10   9       44.89       23.37      9.10 o 
  -8 -10   9        0.06       -3.87      9.03 o 
  -7 -10   9      176.02      167.79     11.32 o 
  -6 -10   9      124.78      107.74     10.55 o 
  -5 -10   9       76.57       73.21      9.64 o 
  -4 -10   9      117.65      138.38     10.66 o 
  -3 -10   9       20.66       30.38      7.08 o 
  -2 -10   9      128.50      138.38      8.98 o 
  -1 -10   9      370.39      384.98     20.80 o 
   0 -10   9       74.92       76.67     13.31 o 
   1 -10   9      408.82      409.53     20.88 o 
   2 -10   9      100.43      108.96     14.04 o 
   3 -10   9       12.53       40.35     14.93 o 
   4 -10   9        2.46       10.19      5.81 o 
   5 -10   9        0.01        9.24      7.95 o 
 -11  -9   9       61.42      103.78     12.88 o 
 -10  -9   9       11.18       20.70      8.25 o 
  -9  -9   9       11.64        3.62      7.74 o 
  -8  -9   9      176.13      185.60     12.41 o 
  -7  -9   9        4.94        9.48      9.48 o 
  -6  -9   9       42.19       48.55      7.90 o 
  -5  -9   9      388.97      395.12     16.77 o 
  -4  -9   9       16.10       18.54      5.92 o 
  -3  -9   9      437.00      475.79     20.34 o 
  -2  -9   9       88.26       80.08      5.78 o 
  -1  -9   9       15.58       13.35      4.39 o 
   0  -9   9      419.12      413.35     13.91 o 
   1  -9   9        5.68        5.10      9.30 o 
   2  -9   9      274.54      268.20     16.67 o 
   3  -9   9       50.33       54.78     14.48 o 
   4  -9   9        5.92       16.61     15.07 o 
   5  -9   9       49.38       51.26     23.85 o 
   6  -9   9       35.32       39.73      9.72 o 
 -12  -8   9        0.26       -7.27     10.01 o 
 -11  -8   9      126.54      114.68     11.81 o 
 -10  -8   9       61.68       50.02      9.43 o 
  -9  -8   9        0.87        0.31      7.06 o 
  -8  -8   9        8.72        1.83      6.75 o 
  -7  -8   9        9.22       11.39      7.08 o 
  -6  -8   9      263.68      224.99     11.57 o 
  -5  -8   9       34.14       43.85      6.98 o 
  -4  -8   9      969.37      921.00     19.01 o 
  -3  -8   9      180.32      190.89     16.25 o 
  -2  -8   9      135.32      130.43      6.14 o 
  -1  -8   9     1713.09     1679.66     20.50 o 
   0  -8   9      860.58      852.12     18.87 o 
   1  -8   9       63.69       61.25     10.26 o 
   2  -8   9        0.00        3.07      9.07 o 
   3  -8   9      485.71      458.38     25.10 o 
   4  -8   9       13.93       14.74      4.52 o 
   5  -8   9       99.11       85.86     22.79 o 
   6  -8   9       34.79       36.03     10.60 o 
   7  -8   9       15.19       16.96     10.60 o 
   8  -8   9        8.42        1.06     10.60 o 
 -12  -7   9        0.07       -3.74      9.45 o 
 -11  -7   9       28.19       31.07     11.09 o 
 -10  -7   9       48.13       37.08      8.55 o 
  -9  -7   9        4.94        3.63      6.38 o 
  -8  -7   9      224.96      209.10      9.95 o 
  -7  -7   9      502.79      469.33     13.02 o 
  -6  -7   9       24.95       23.28      5.70 o 
  -5  -7   9        4.98        5.31      4.86 o 
  -4  -7   9      475.20      420.49     12.74 o 
  -3  -7   9       78.88       87.64      6.70 o 
  -2  -7   9      338.19      313.38      7.46 o 
  -1  -7   9      974.75      922.28     11.85 o 
   0  -7   9     1293.49     1237.45     12.30 o 
   1  -7   9      303.43      289.93     16.38 o 
   2  -7   9     2474.75     2463.64     42.88 o 
   3  -7   9      990.66      917.70     19.60 o 
   4  -7   9       60.99       59.29      9.48 o 
   5  -7   9      131.07      115.94      8.31 o 
   6  -7   9      225.64      182.45     12.45 o 
   7  -7   9        2.54        2.57      7.95 o 
   8  -7   9       22.42       26.49     12.72 o 
 -12  -6   9        8.34        6.67      9.70 o 
 -11  -6   9        7.26        0.76      7.82 o 
 -10  -6   9        0.45      -10.88      7.28 o 
  -9  -6   9        9.22        9.51      7.07 o 
  -8  -6   9     3461.98     3427.36     45.37 o 
  -7  -6   9       14.33       17.23      5.64 o 
  -6  -6   9       12.66       10.83      4.96 o 
  -5  -6   9       65.35       65.91      6.20 o 
  -4  -6   9      109.58      104.49      6.10 o 
  -3  -6   9      963.82     1038.39     20.59 o 
  -2  -6   9       82.38       96.27      5.54 o 
  -1  -6   9      326.79      336.58      6.87 o 
   0  -6   9      123.48      125.98      4.42 o 
   1  -6   9       83.17      102.87      8.51 o 
   2  -6   9      556.59      511.58     16.80 o 
   3  -6   9        7.83       10.74      2.90 o 
   4  -6   9       38.71       30.67      5.30 o 
   5  -6   9     1007.59      911.00     17.47 o 
   6  -6   9      242.66      213.29     11.19 o 
   7  -6   9       16.13       11.54      7.08 o 
   8  -6   9      108.58      112.57     12.67 o 
   9  -6   9       28.84       27.48     13.25 o 
 -12  -5   9      387.41      489.98     26.56 o 
 -11  -5   9       41.39       47.20     10.43 o 
 -10  -5   9      172.16      167.42     13.24 o 
  -9  -5   9      188.25      225.09     11.86 o 
  -8  -5   9        0.24       -6.83      4.55 o 
  -7  -5   9      510.00      514.75     11.79 o 
  -6  -5   9      453.90      416.11     10.47 o 
  -5  -5   9        0.64        2.09      3.23 o 
  -4  -5   9      287.28      272.02      7.41 o 
  -3  -5   9      510.01      539.61     11.17 o 
  -2  -5   9       38.59       36.87      3.98 o 
  -1  -5   9        8.57        7.55      3.08 o 
   0  -5   9       87.58       99.23      5.45 o 
   1  -5   9       15.72       20.66      3.55 o 
   2  -5   9      242.53      233.37      7.41 o 
   3  -5   9        1.37       -3.13      2.55 o 
   4  -5   9      289.62      279.72     15.30 o 
   5  -5   9       78.33       81.30      7.31 o 
   6  -5   9      185.21      174.18      8.51 o 
   7  -5   9      151.20      159.41     11.11 o 
   8  -5   9       37.75       33.25     10.07 o 
   9  -5   9       10.61       36.18     10.17 o 
  10  -5   9        3.80       -0.35     11.13 o 
 -12  -4   9       75.97       63.79     17.50 o 
 -11  -4   9      123.67      118.51     12.99 o 
 -10  -4   9       19.27        6.89      8.64 o 
  -9  -4   9      519.32      523.25     15.63 o 
  -8  -4   9      971.84     1007.92     17.87 o 
  -7  -4   9     2011.56     1956.72     24.00 o 
  -6  -4   9      692.85      664.73     11.93 o 
  -5  -4   9      325.40      316.42      9.05 o 
  -4  -4   9     1113.98     1070.22     16.59 o 
  -3  -4   9       30.50       22.02      3.43 o 
  -2  -4   9       19.22       11.66      2.65 o 
  -1  -4   9     2842.87     3107.40     26.09 o 
   0  -4   9      455.53      489.19      8.24 o 
   1  -4   9       97.20      118.65      3.94 o 
   2  -4   9     2036.96     2094.75     22.10 o 
   3  -4   9      284.97      300.12     10.11 o 
   4  -4   9      661.56      647.24     11.16 o 
   5  -4   9       10.13        9.92      5.26 o 
   6  -4   9       28.79       26.38      4.78 o 
   7  -4   9      285.37      261.36     12.66 o 
   8  -4   9      201.64      229.92     22.26 o 
   9  -4   9        3.02       -3.37      8.14 o 
  10  -4   9        5.15       12.31      9.54 o 
  11  -4   9      131.41      167.09     18.55 o 
 -12  -3   9       74.82       57.76     19.08 o 
 -11  -3   9       15.73       -5.89     10.75 o 
 -10  -3   9      407.30      408.67     17.07 o 
  -9  -3   9      123.29      137.80      9.17 o 
  -8  -3   9        0.03       -7.21      4.81 o 
  -7  -3   9       53.34       51.80      5.41 o 
  -6  -3   9       95.13       83.89      5.61 o 
  -5  -3   9        4.79       15.34      4.07 o 
  -4  -3   9      809.26      774.52     12.17 o 
  -3  -3   9     1041.19     1104.51     15.34 o 
  -2  -3   9      448.75      484.56      7.27 o 
  -1  -3   9      403.96      399.10      5.37 o 
   0  -3   9      348.01      361.20      6.76 o 
   1  -3   9      111.74      106.25      3.96 o 
   2  -3   9     3206.49     3171.73     29.03 o 
   3  -3   9       11.16        8.57      2.88 o 
   4  -3   9      277.67      261.52      6.85 o 
   5  -3   9      897.89      916.15     13.92 o 
   6  -3   9      577.03      544.90     13.90 o 
   7  -3   9       60.35       56.97      6.63 o 
   8  -3   9       32.02       17.31      6.58 o 
   9  -3   9       31.22       26.13      7.58 o 
  10  -3   9       86.24       78.27     13.78 o 
  11  -3   9      210.55      232.50     19.31 o 
 -12  -2   9       32.22        2.62     14.18 o 
 -11  -2   9      185.61      210.10     14.65 o 
 -10  -2   9      138.94      140.30     14.14 o 
  -9  -2   9      453.82      484.17     20.62 o 
  -8  -2   9       27.68       31.66      6.80 o 
  -7  -2   9      224.89      227.69      9.23 o 
  -6  -2   9      388.13      390.95     10.70 o 
  -5  -2   9     1622.21     1569.06     20.79 o 
  -4  -2   9     1281.32     1307.35     17.54 o 
  -3  -2   9      685.00      599.30     10.27 o 
  -2  -2   9      847.06      921.73      9.55 o 
  -1  -2   9      190.93      206.74      4.38 o 
   0  -2   9     1725.13     1758.71     13.78 o 
   1  -2   9     2651.30     2524.75     21.25 o 
   2  -2   9        1.22        5.47      2.50 o 
   3  -2   9      179.96      198.75      5.02 o 
   4  -2   9        7.87       12.91      3.12 o 
   5  -2   9      327.09      349.67     11.85 o 
   6  -2   9        0.88        1.33      4.06 o 
   7  -2   9      215.91      223.10      9.89 o 
   8  -2   9       11.74        8.04      5.71 o 
   9  -2   9      135.85      165.65     11.76 o 
  10  -2   9        0.42        1.99      7.46 o 
  11  -2   9       70.06       57.11     13.43 o 
  12  -2   9       42.79       37.92     14.84 o 
 -12  -1   9      113.07      121.51     16.11 o 
 -11  -1   9       84.30       95.66     10.53 o 
 -10  -1   9       17.06        6.59      7.97 o 
  -9  -1   9      197.96      184.18     11.09 o 
  -8  -1   9      556.70      564.01     16.20 o 
  -7  -1   9      145.60      130.41      8.47 o 
  -6  -1   9        5.72        5.11      6.79 o 
  -5  -1   9       53.80       63.50      5.31 o 
  -4  -1   9      737.00      779.93     14.27 o 
  -3  -1   9     1900.32     1847.22     20.08 o 
  -2  -1   9       69.37       94.71      3.76 o 
  -1  -1   9      246.46      264.61      5.67 o 
   0  -1   9    13613.71    13683.23     76.57 o 
   1  -1   9     1798.02     1781.06     13.91 o 
   2  -1   9     2404.62     2482.18     18.69 o 
   3  -1   9       93.85      122.20      4.01 o 
   4  -1   9       15.68       13.89      2.72 o 
   5  -1   9        0.75        0.17      3.22 o 
   6  -1   9     1689.60     1669.13     22.55 o 
   7  -1   9      469.50      433.59     11.31 o 
   8  -1   9       38.00       41.43      8.06 o 
   9  -1   9       74.38       73.96     10.69 o 
  10  -1   9        0.01       -8.16      7.14 o 
  11  -1   9       87.22       95.39     13.49 o 
  12  -1   9        4.94        2.90     11.17 o 
 -12   0   9       49.99       72.11     18.05 o 
 -11   0   9      229.68      221.75     15.11 o 
 -10   0   9      262.42      271.09     15.33 o 
  -9   0   9      640.16      567.10     19.29 o 
  -8   0   9      200.29      215.63     11.11 o 
  -7   0   9        0.58       -3.81      5.82 o 
  -6   0   9       64.08       86.08      6.58 o 
  -5   0   9        0.08        3.26      3.63 o 
  -4   0   9        3.96        1.62      3.29 o 
  -3   0   9       60.94       85.54      4.32 o 
  -2   0   9     5067.28     5184.21     39.66 o 
  -1   0   9     2098.56     1993.02     15.73 o 
   0   0   9     1414.99     1417.79     11.02 o 
   1   0   9     1629.53     1546.46     12.09 o 
   2   0   9     3071.33     3046.54     23.65 o 
   3   0   9     1278.95     1293.13     13.93 o 
   4   0   9     1179.01     1149.64     14.46 o 
   5   0   9        0.03       -6.20      4.13 o 
   6   0   9     1151.57     1174.37     32.89 o 
   7   0   9       55.21       63.65     10.86 o 
   8   0   9      376.10      366.15     11.59 o 
   9   0   9      282.21      262.48     12.39 o 
  10   0   9      137.88      126.47     11.59 o 
  11   0   9       33.56       26.63     10.02 o 
  12   0   9        3.84        3.43      8.57 o 
  13   0   9      109.91      147.44     19.31 o 
 -11   1   9       15.03       16.54     11.68 o 
 -10   1   9       17.58       40.53     10.01 o 
  -9   1   9        0.65       -5.43      7.30 o 
  -8   1   9     5238.37     4796.82     98.38 o 
  -7   1   9      693.85      683.09     13.69 o 
  -6   1   9       78.45       82.95      5.76 o 
  -5   1   9      373.63      358.84      9.33 o 
  -4   1   9      241.13      241.74      7.23 o 
  -3   1   9      130.01      143.18      5.11 o 
  -2   1   9      580.82      652.30      9.35 o 
  -1   1   9       44.94       46.76      2.90 o 
   0   1   9      614.50      610.45      6.69 o 
   1   1   9     1750.09     1709.78     13.86 o 
   2   1   9     1585.69     1476.64     14.68 o 
   3   1   9      734.59      716.23      9.41 o 
   4   1   9      595.13      590.43     12.18 o 
   5   1   9      215.83      236.05      9.03 o 
   6   1   9       24.05       43.34      5.88 o 
   7   1   9       65.91       79.17      7.65 o 
   8   1   9     1147.74     1103.28     30.75 o 
   9   1   9      183.72      194.67     15.60 o 
  10   1   9        3.57        0.62      6.54 o 
  11   1   9       14.59       17.11     10.95 o 
  12   1   9        5.90       20.52     10.11 o 
  13   1   9       54.69       57.16     12.71 o 
 -11   2   9       62.18       52.27     13.19 o 
 -10   2   9       23.59       13.03     12.39 o 
  -9   2   9      138.37      132.26     12.03 o 
  -8   2   9        1.97       -2.52      8.57 o 
  -7   2   9      126.39      114.95      9.25 o 
  -6   2   9      434.58      428.42     11.86 o 
  -5   2   9      230.49      207.56      9.22 o 
  -4   2   9      538.42      544.75     10.75 o 
  -3   2   9      245.01      285.30      8.11 o 
  -2   2   9      394.33      425.06      7.87 o 
  -1   2   9      174.26      169.57      4.25 o 
   0   2   9      145.36      135.23      4.00 o 
   1   2   9      350.50      379.62      6.67 o 
   2   2   9     1773.03     1713.06     16.99 o 
   3   2   9     3203.94     3234.09     28.31 o 
   4   2   9        2.28       12.81      4.03 o 
   5   2   9      200.20      222.92     11.52 o 
   6   2   9      250.33      250.33     10.05 o 
   7   2   9       19.46       22.58      5.92 o 
   8   2   9      220.73      210.15     10.47 o 
   9   2   9      502.14      517.25     18.68 o 
  10   2   9      837.42      808.57     24.43 o 
  11   2   9      179.04      161.64     12.12 o 
  12   2   9      112.43      133.55     13.76 o 
  13   2   9      334.27      327.31     20.31 o 
 -11   3   9        7.04       37.12     16.43 o 
 -10   3   9        8.51       19.70     11.17 o 
  -9   3   9       20.84       21.59      8.04 o 
  -8   3   9       17.14       21.15      8.06 o 
  -7   3   9       51.66       41.10      7.88 o 
  -6   3   9       11.25        5.23      5.22 o 
  -5   3   9      189.36      187.59     11.14 o 
  -4   3   9      324.76      368.14     10.29 o 
  -3   3   9       34.71       58.26      5.04 o 
  -2   3   9     3553.92     3679.01     32.31 o 
  -1   3   9      254.86      268.56      6.01 o 
   0   3   9        8.84       12.39      2.29 o 
   1   3   9      127.14      115.42      4.50 o 
   2   3   9     2825.55     2823.84     24.13 o 
   3   3   9      251.44      278.49      7.96 o 
   4   3   9    12414.50    12543.77    169.67 o 
   5   3   9      989.75     1085.69     19.57 o 
   6   3   9      632.88      587.57     17.84 o 
   7   3   9       12.81       16.54      5.99 o 
   8   3   9      271.14      324.19     17.44 o 
   9   3   9      444.94      408.96     20.01 o 
  10   3   9        4.05       14.07      7.93 o 
  11   3   9      404.54      435.04     19.87 o 
  12   3   9       59.49       70.59     10.50 o 
  13   3   9        4.43       19.44     12.65 o 
  14   3   9      280.15      290.48     24.42 o 
 -10   4   9        0.18        8.68     10.98 o 
  -9   4   9        2.78       -1.87      8.80 o 
  -8   4   9       99.46       86.66      9.54 o 
  -7   4   9      641.41      667.27     20.31 o 
  -6   4   9      194.23      166.85      9.86 o 
  -5   4   9       43.45       56.84      7.45 o 
  -4   4   9        4.76        7.98      4.72 o 
  -3   4   9      204.54      189.61      9.78 o 
  -2   4   9     2477.08     2503.87     24.20 o 
  -1   4   9      781.24      827.72     11.05 o 
   0   4   9        0.84        1.87      2.86 o 
   1   4   9        0.00       -2.06      1.94 o 
   2   4   9     1465.91     1549.70     16.56 o 
   3   4   9     1435.60     1365.76     17.49 o 
   4   4   9      157.38      210.20     16.15 o 
   5   4   9      172.16      184.43      8.58 o 
   6   4   9       22.17       20.95      8.69 o 
   7   4   9       37.54       37.56      7.17 o 
   8   4   9      967.17      970.32     24.84 o 
   9   4   9      624.89      609.95     28.36 o 
  10   4   9      103.84      109.46     12.06 o 
  11   4   9      278.49      306.42     17.68 o 
  12   4   9       84.19       86.43     12.64 o 
  13   4   9        5.19        4.51      8.83 o 
  14   4   9      159.09      150.69     27.02 o 
 -10   5   9       13.68       11.67     12.16 o 
  -9   5   9       18.14        4.94     11.17 o 
  -8   5   9        1.45       -0.43      9.79 o 
  -7   5   9        0.82        6.75      7.72 o 
  -6   5   9      491.29      440.98     14.43 o 
  -5   5   9     1046.38     1032.11     26.35 o 
  -4   5   9     2953.67     2885.83     33.93 o 
  -3   5   9      365.10      354.79     11.06 o 
  -2   5   9       47.73       49.56      4.07 o 
  -1   5   9      383.00      399.29      7.81 o 
   0   5   9        0.52        2.93      2.87 o 
   1   5   9      492.31      578.90      8.68 o 
   2   5   9     3520.87     3388.29     31.06 o 
   3   5   9     2818.83     2884.16     27.59 o 
   4   5   9     2771.63     3035.16     35.42 o 
   5   5   9      237.23      259.75      8.79 o 
   6   5   9       79.87       95.23     17.20 o 
   7   5   9      524.82      479.21     22.27 o 
   8   5   9       20.09       20.43      7.29 o 
   9   5   9        5.46        2.56      7.46 o 
  10   5   9      756.38      759.07     24.23 o 
  11   5   9      744.42      734.42     24.85 o 
  12   5   9      499.34      567.54     36.10 o 
  13   5   9       36.75       41.67     16.16 o 
  14   5   9        2.90       10.97     12.00 o 
  -9   6   9        5.72       -1.90     12.54 o 
  -8   6   9        3.95        5.70      9.22 o 
  -7   6   9      469.44      472.83     18.63 o 
  -6   6   9      588.17      560.01     16.45 o 
  -5   6   9      539.37      530.76     17.78 o 
  -4   6   9     1265.33     1268.89     22.68 o 
  -3   6   9      969.05      925.85     17.70 o 
  -2   6   9      166.28      177.71      6.76 o 
  -1   6   9       92.55      100.47      5.59 o 
   0   6   9      402.19      434.39      8.77 o 
   1   6   9       92.93      103.89      4.31 o 
   2   6   9      132.21      129.11      5.56 o 
   3   6   9     2552.76     2445.29     26.70 o 
   4   6   9     6686.27     6950.60     64.22 o 
   5   6   9        1.64       -2.58      4.11 o 
   6   6   9       36.30       44.42      7.50 o 
   7   6   9      471.14      457.65     16.92 o 
   8   6   9       89.98       77.25      9.94 o 
   9   6   9      171.67      160.04     12.73 o 
  10   6   9      679.11      670.60     23.38 o 
  11   6   9     1388.52     1395.70     35.23 o 
  12   6   9      148.59      167.25     15.22 o 
  13   6   9      103.88      110.68     14.85 o 
  14   6   9        6.14       10.42     11.31 o 
  -8   7   9      453.43      456.14     22.49 o 
  -7   7   9      282.26      277.14     15.72 o 
  -6   7   9     1292.04     1216.78     28.16 o 
  -5   7   9        8.25       16.85      8.32 o 
  -4   7   9      138.94      150.27     11.32 o 
  -3   7   9      686.16      643.45     20.19 o 
  -2   7   9      246.62      251.25      9.33 o 
  -1   7   9       13.87       15.94      4.22 o 
   0   7   9      392.75      392.05      8.60 o 
   1   7   9     1069.40     1076.45     14.11 o 
   2   7   9      764.14      810.43     11.03 o 
   3   7   9     2030.65     2115.22     24.29 o 
   4   7   9     4360.50     4390.92     43.71 o 
   5   7   9       59.73       53.25      5.07 o 
   6   7   9      356.26      344.19     12.70 o 
   7   7   9      716.51      703.90     20.93 o 
   8   7   9        2.57        2.11      7.31 o 
   9   7   9        3.05        5.13      7.95 o 
  10   7   9       47.82       53.05     10.26 o 
  11   7   9       51.95       67.85     11.51 o 
  12   7   9       47.30       57.56     11.96 o 
  13   7   9       95.48      118.22     29.14 o 
  14   7   9       69.37      107.04     19.85 o 
  -8   8   9      138.34       85.25     18.84 o 
  -7   8   9       66.56       61.55     23.32 o 
  -6   8   9       33.11       45.31     11.13 o 
  -5   8   9        7.36       -2.20      8.92 o 
  -4   8   9       25.67       15.08      8.52 o 
  -3   8   9       10.83       14.79      8.73 o 
  -2   8   9      166.82      147.48      8.84 o 
  -1   8   9      218.38      228.86      9.84 o 
   0   8   9        0.03        0.54      4.05 o 
   1   8   9      386.27      386.06      8.76 o 
   2   8   9        0.00        1.51      3.15 o 
   3   8   9      701.60      737.92     11.86 o 
   4   8   9     1231.81     1258.22     17.94 o 
   5   8   9       49.05       40.14      4.85 o 
   6   8   9      387.94      405.06     12.12 o 
   7   8   9        0.59       -2.91      4.89 o 
   8   8   9      543.23      525.30     19.33 o 
   9   8   9        9.40        8.64      8.42 o 
  10   8   9      253.55      179.31     14.16 o 
  11   8   9      269.64      267.98     16.97 o 
  12   8   9       17.40       14.11     14.18 o 
  13   8   9        2.48        9.09     24.38 o 
  14   8   9       96.03      145.90     22.85 o 
  -7   9   9       13.71       12.31     16.03 o 
  -6   9   9        1.66        1.50     19.61 o 
  -5   9   9      116.94      102.09     16.80 o 
  -4   9   9      296.69      292.31     15.60 o 
  -3   9   9        3.22        9.86     10.66 o 
  -2   9   9      114.88      108.36     10.15 o 
  -1   9   9      114.31      114.17     10.25 o 
   0   9   9      355.08      283.23      9.59 o 
   1   9   9        0.43       -1.84      3.99 o 
   2   9   9      116.31      128.97      6.25 o 
   3   9   9      192.61      191.67      6.70 o 
   4   9   9      763.52      789.75     15.31 o 
   5   9   9       59.27       92.27      8.44 o 
   6   9   9      114.72      103.52      7.72 o 
   7   9   9        5.27       -2.46      8.55 o 
   8   9   9        0.22       -2.50      6.11 o 
   9   9   9       51.17       49.19     12.67 o 
  10   9   9       42.65       60.26     14.18 o 
  11   9   9        1.03        2.31     12.35 o 
  12   9   9        7.54       11.40     13.85 o 
  13   9   9       57.88       61.47     17.24 o 
  14   9   9       46.24       44.23     18.26 o 
  -6  10   9        3.88       14.31     20.67 o 
  -5  10   9       13.35       12.72     38.15 o 
  -4  10   9       44.21       60.13     15.02 o 
  -3  10   9       75.38       62.15     14.76 o 
  -2  10   9       56.10       48.75     14.00 o 
  -1  10   9        3.20        8.01     11.37 o 
   0  10   9      109.02      119.11      7.60 o 
   1  10   9      561.62      550.10     12.10 o 
   2  10   9       35.30       32.03      9.33 o 
   3  10   9      245.47      238.49      9.64 o 
   4  10   9       55.96       55.20      6.00 o 
   5  10   9      655.70      684.57     15.25 o 
   6  10   9      291.09      264.36     10.37 o 
   7  10   9      591.70      595.31     17.79 o 
   8  10   9       14.42       25.35      8.04 o 
   9  10   9        2.39       -8.03      8.09 o 
  10  10   9      126.83      125.77     13.25 o 
  11  10   9      362.60      333.01     55.64 o 
  12  10   9       22.87       17.12     14.48 o 
  13  10   9      157.88      158.57     21.69 o 
  14  10   9       86.62       89.28     20.60 o 
  -5  11   9       22.23       30.78     16.03 o 
  -4  11   9       12.56       31.15     22.26 o 
  -3  11   9        1.04        6.04     13.13 o 
  -2  11   9        4.47       13.72     12.52 o 
  -1  11   9      531.42      510.76     26.70 o 
   0  11   9      394.38      364.80     17.38 o 
   1  11   9      169.75      144.60     23.09 o 
   2  11   9       72.00       70.71     10.26 o 
   3  11   9      203.25      185.89     13.13 o 
   4  11   9      512.09      489.27     15.33 o 
   5  11   9     1828.29     1785.36     31.02 o 
   6  11   9     1082.53     1084.63     23.77 o 
   7  11   9        7.85      -10.53      7.02 o 
   8  11   9        3.36        5.44      8.76 o 
   9  11   9      355.52      355.63     18.07 o 
  10  11   9      146.41      130.63     13.87 o 
  11  11   9       17.68       21.06     13.77 o 
  12  11   9        2.18       -1.98     25.20 o 
  13  11   9       19.71        8.42     14.60 o 
  -4  12   9      172.34      174.27     29.14 o 
  -3  12   9       64.98       92.06     17.80 o 
  -2  12   9      192.15      254.21     22.15 o 
  -1  12   9        2.05        1.18     12.72 o 
   0  12   9      492.59      479.44     25.94 o 
   1  12   9      562.48      541.87     21.22 o 
   2  12   9      182.41      177.40     13.75 o 
   3  12   9      192.20      211.21     14.15 o 
   4  12   9      370.27      373.91     21.28 o 
   5  12   9       12.96       15.30      8.81 o 
   6  12   9       51.94       32.44     11.84 o 
   7  12   9      362.59      378.71     15.36 o 
   8  12   9       68.91       78.78     15.60 o 
   9  12   9        1.92       -8.57      7.86 o 
  10  12   9        9.22       10.35     10.53 o 
  11  12   9       74.13       80.59     13.38 o 
  12  12   9       94.90       92.56     28.56 o 
  13  12   9      255.68      289.64     20.84 o 
  -3  13   9        2.03       -1.51     15.26 o 
  -2  13   9        0.07       -3.26     14.31 o 
  -1  13   9        4.77       12.93     14.11 o 
   0  13   9      120.94      115.99     18.33 o 
   1  13   9        0.49       -0.55      9.51 o 
   2  13   9        5.99       16.49     18.37 o 
   3  13   9      327.12      315.53     19.30 o 
   4  13   9       41.96       43.24     14.69 o 
   5  13   9       11.84       24.35     10.17 o 
   6  13   9       88.30      102.90     12.88 o 
   7  13   9       30.42       22.90     10.88 o 
   8  13   9       24.12       15.85     15.23 o 
   9  13   9       14.91       13.87     11.21 o 
  10  13   9        3.76      -16.04     10.69 o 
  11  13   9       11.64       24.24     18.55 o 
  12  13   9       23.56       18.47     15.68 o 
  -1  14   9       16.29        9.20     23.32 o 
   0  14   9       27.33       23.29     14.90 o 
   1  14   9       19.00       28.26     12.04 o 
   2  14   9       49.48       37.15     22.49 o 
   3  14   9        0.04       14.15     10.47 o 
   4  14   9       40.62       31.87     13.47 o 
   5  14   9       26.53       33.21     11.29 o 
   6  14   9       76.02       83.11     12.77 o 
   7  14   9      208.98      239.74     24.18 o 
   8  14   9        3.24        2.04     10.44 o 
   9  14   9        0.97       19.17     11.41 o 
  10  14   9       40.03       32.55     15.52 o 
  11  14   9       39.20       35.05     21.73 o 
   1  15   9       95.06       90.20     15.14 o 
   2  15   9      256.86      291.64     19.69 o 
   3  15   9       30.84       29.89     12.79 o 
   4  15   9      148.39      186.69     17.45 o 
   5  15   9        1.55       -7.57     10.80 o 
   6  15   9       71.47       62.72     13.28 o 
   7  15   9        0.19       -4.81     10.88 o 
   8  15   9       16.21       21.27     11.82 o 
   9  15   9      146.54      191.00     17.72 o 
  10  15   9      157.11      131.14     20.52 o 
   4  16   9       41.45       58.10     16.44 o 
   5  16   9       15.81        1.09     11.91 o 
   6  16   9        2.19       13.98     12.52 o 
   7  16   9        0.09        3.94     12.61 o 
  -7 -13  10       45.03       14.14     10.22 o 
  -6 -13  10        0.02       -1.25      9.33 o 
  -5 -13  10       90.80      128.05     15.68 o 
  -4 -13  10       28.14       27.20     24.91 o 
  -3 -13  10      124.41      127.33     22.79 o 
  -2 -13  10       38.22       37.09     22.26 o 
  -1 -13  10        4.08       32.85     22.26 o 
  -9 -12  10       65.97       93.24     15.48 o 
  -8 -12  10        0.67       -0.84      9.35 o 
  -7 -12  10       10.49       18.58      9.61 o 
  -6 -12  10        3.52        4.26      8.57 o 
  -5 -12  10        3.13        0.25     10.93 o 
  -4 -12  10       54.02       66.90      9.79 o 
  -3 -12  10       23.86       32.50      9.48 o 
  -2 -12  10       11.05       18.95      8.43 o 
  -1 -12  10        2.28       13.78     16.96 o 
   0 -12  10       36.12       65.71     22.26 o 
   1 -12  10       29.18       21.20     20.14 o 
   2 -12  10       10.66      -19.08     19.08 o 
 -10 -11  10        6.44      -11.47      9.22 o 
  -9 -11  10       40.20       30.15     10.31 o 
  -8 -11  10       64.70       44.10     11.68 o 
  -7 -11  10        3.19        3.89      9.20 o 
  -6 -11  10      188.27      202.10     14.58 o 
  -5 -11  10      140.98      136.07     12.38 o 
  -4 -11  10      577.87      542.65     19.20 o 
  -3 -11  10       37.90       19.51      7.35 o 
  -2 -11  10        0.48        3.18      7.58 o 
  -1 -11  10       59.59       48.82     11.13 o 
   0 -11  10       55.13       34.14     16.43 o 
   1 -11  10        8.68        6.36     20.14 o 
   2 -11  10      110.46       73.13     24.38 o 
   3 -11  10       35.15       18.02     21.20 o 
   4 -11  10        7.04      -21.20     20.14 o 
 -10 -10  10       25.64       15.37      8.72 o 
  -9 -10  10      336.14      357.11     15.37 o 
  -8 -10  10      122.17      115.05     11.31 o 
  -7 -10  10       71.01       58.82      9.08 o 
  -6 -10  10        0.16        1.59      6.51 o 
  -5 -10  10      132.63      140.66     12.17 o 
  -4 -10  10      118.36      115.00     16.12 o 
  -3 -10  10        0.09       -0.21      7.29 o 
  -2 -10  10       97.81      104.52      8.05 o 
  -1 -10  10      296.49      261.12     12.70 o 
   0 -10  10      187.56      208.52     10.10 o 
   1 -10  10       35.36       44.94     11.29 o 
   2 -10  10        0.83       12.64     10.73 o 
   3 -10  10       23.95       24.59     14.60 o 
   4 -10  10       26.23       20.22      7.97 o 
   5 -10  10        1.54        3.97      7.04 o 
 -11  -9  10       64.34       88.12     12.77 o 
 -10  -9  10       96.60      121.72     15.77 o 
  -9  -9  10        2.04       -7.00      7.35 o 
  -8  -9  10        3.73       -4.52      6.88 o 
  -7  -9  10      209.31      182.01     11.73 o 
  -6  -9  10        1.56       -3.46      6.28 o 
  -5  -9  10       34.68       25.21      6.79 o 
  -4  -9  10       89.34       65.85     12.39 o 
  -3  -9  10      123.23      131.05      8.87 o 
  -2  -9  10      162.71      144.63      7.61 o 
  -1  -9  10      155.79      159.56      7.06 o 
   0  -9  10      373.87      360.81     16.98 o 
   1  -9  10       47.36       55.54     11.29 o 
   2  -9  10      441.90      443.60     20.40 o 
   3  -9  10       62.00       67.46     26.49 o 
   4  -9  10      102.91       93.69     14.84 o 
   5  -9  10       24.32       34.62     11.66 o 
   6  -9  10       61.48      100.97     24.91 o 
 -11  -8  10       35.84       19.99     11.47 o 
 -10  -8  10       12.87       12.16      8.15 o 
  -9  -8  10       45.68       28.23      7.98 o 
  -8  -8  10       28.16       42.90      7.97 o 
  -7  -8  10      501.31      538.94     18.60 o 
  -6  -8  10       28.61       26.71      7.28 o 
  -5  -8  10     1413.24     1340.55     43.44 o 
  -4  -8  10      109.15      104.15     10.78 o 
  -3  -8  10      132.57      142.60      8.39 o 
  -2  -8  10        9.27       23.31      4.43 o 
  -1  -8  10      194.93      183.16      8.45 o 
   0  -8  10      692.35      655.52     12.15 o 
   1  -8  10       12.15       16.08      9.14 o 
   2  -8  10       74.28       90.63     11.29 o 
   3  -8  10      171.43      177.52     28.08 o 
   4  -8  10        0.03        9.95      9.40 o 
   5  -8  10        3.40        5.81     13.25 o 
   6  -8  10      436.24      495.99     24.38 o 
   7  -8  10        1.77        1.06      9.54 o 
 -12  -7  10      141.01      176.89     18.26 o 
 -11  -7  10        0.42       -2.53      8.01 o 
 -10  -7  10       38.00       45.16     10.29 o 
  -9  -7  10        0.01       -2.91      6.35 o 
  -8  -7  10       18.95       11.68      6.35 o 
  -7  -7  10       23.51       16.77      5.90 o 
  -6  -7  10     1218.12     1173.36     19.36 o 
  -5  -7  10      205.26      187.87      8.48 o 
  -4  -7  10      175.39      167.70      9.03 o 
  -3  -7  10     1352.41     1323.20     22.77 o 
  -2  -7  10      497.16      490.01     11.14 o 
  -1  -7  10       34.83       41.39      3.82 o 
   0  -7  10     1012.66      967.32     15.40 o 
   1  -7  10      374.49      413.64     16.17 o 
   2  -7  10      219.75      222.83     15.55 o 
   3  -7  10       68.69       55.36      9.05 o 
   4  -7  10      151.60      162.32      9.70 o 
   5  -7  10       68.86       73.44      7.40 o 
   6  -7  10       56.54       68.30     10.21 o 
   7  -7  10       79.23       76.31     13.78 o 
   8  -7  10       11.66        6.36     11.66 o 
 -12  -6  10       84.85       93.86     16.35 o 
 -11  -6  10       30.88       26.08      9.07 o 
 -10  -6  10       86.72       88.77      9.93 o 
  -9  -6  10       21.65       23.48      7.76 o 
  -8  -6  10       38.31       42.15      7.10 o 
  -7  -6  10      448.45      473.88     13.23 o 
  -6  -6  10      413.88      403.12     11.51 o 
  -5  -6  10       36.37       43.01      5.54 o 
  -4  -6  10     1028.88      997.35     15.64 o 
  -3  -6  10      128.19      128.61      7.63 o 
  -2  -6  10      485.98      439.17     10.31 o 
  -1  -6  10      126.29      124.01      6.01 o 
   0  -6  10      196.25      219.32      6.66 o 
   1  -6  10       10.47       12.53      3.24 o 
   2  -6  10       82.99       70.15      5.11 o 
   3  -6  10        5.04        5.74      3.84 o 
   4  -6  10       97.22      103.27      7.01 o 
   5  -6  10        1.94        9.36      5.57 o 
   6  -6  10       78.55       87.50      8.55 o 
   7  -6  10       16.84        6.67      8.92 o 
   8  -6  10       78.30       80.03     12.72 o 
   9  -6  10       19.48       33.90     30.73 o 
 -12  -5  10      518.14      610.88     34.37 o 
 -11  -5  10       42.92       36.27      9.41 o 
 -10  -5  10      536.80      527.82     23.10 o 
  -9  -5  10       49.25       49.03      8.49 o 
  -8  -5  10      102.25      102.49      9.21 o 
  -7  -5  10       49.42       45.78      5.40 o 
  -6  -5  10      264.81      269.36      9.60 o 
  -5  -5  10       93.58      109.69      5.83 o 
  -4  -5  10      123.13      120.12      5.39 o 
  -3  -5  10       75.69       85.70      5.02 o 
  -2  -5  10     1178.75     1198.67     16.06 o 
  -1  -5  10      846.75      857.95      9.97 o 
   0  -5  10      855.66      887.04     12.27 o 
   1  -5  10      609.58      601.44      8.98 o 
   2  -5  10        1.04        0.56      2.64 o 
   3  -5  10       74.24       85.00      4.37 o 
   4  -5  10       78.43       83.06      6.69 o 
   5  -5  10      100.67      112.56      8.21 o 
   6  -5  10      345.74      350.66     13.97 o 
   7  -5  10      158.95      142.77     10.71 o 
   8  -5  10       34.34       23.36      8.90 o 
   9  -5  10        0.92        2.56      8.62 o 
  10  -5  10       14.05        9.82     11.17 o 
 -12  -4  10        0.02        5.40     15.68 o 
 -11  -4  10        0.07      -10.09      8.75 o 
 -10  -4  10       34.79       28.17      8.65 o 
  -9  -4  10      175.05      168.86     15.30 o 
  -8  -4  10       38.80       38.30      6.10 o 
  -7  -4  10     1497.70     1439.74     28.65 o 
  -6  -4  10       12.73       15.36      4.36 o 
  -5  -4  10      130.33      144.58      6.41 o 
  -4  -4  10     1170.25     1081.58     16.34 o 
  -3  -4  10       93.72       83.18      4.34 o 
  -2  -4  10       32.69       27.27      2.89 o 
  -1  -4  10       65.59       79.02      3.77 o 
   0  -4  10      258.51      295.46      6.76 o 
   1  -4  10     2185.81     2182.90     21.86 o 
   2  -4  10      526.95      517.40     11.45 o 
   3  -4  10      451.27      433.01      8.52 o 
   4  -4  10       16.01       22.55      4.47 o 
   5  -4  10      101.87       97.88      6.34 o 
   6  -4  10        0.01       -4.89      4.44 o 
   7  -4  10      554.73      481.30     14.13 o 
   8  -4  10       62.01       52.98      9.74 o 
   9  -4  10       21.58       16.55      9.66 o 
  10  -4  10       46.14       45.97     12.21 o 
  11  -4  10       34.95       45.72     12.72 o 
 -12  -3  10      312.96      412.88     44.51 o 
 -11  -3  10      140.28      146.35     13.68 o 
 -10  -3  10     1006.32      986.25     21.04 o 
  -9  -3  10        1.37        7.10      5.85 o 
  -8  -3  10      208.31      204.02      8.64 o 
  -7  -3  10       18.27       26.03      5.60 o 
  -6  -3  10      181.97      174.76      7.63 o 
  -5  -3  10       42.92       34.84      4.49 o 
  -4  -3  10       58.46       66.06      4.24 o 
  -3  -3  10      467.92      522.96     10.36 o 
  -2  -3  10      877.50     1038.74     13.32 o 
  -1  -3  10      888.89     1003.93      9.74 o 
   0  -3  10       66.09       48.38      2.80 o 
   1  -3  10     1059.77     1079.85     13.09 o 
   2  -3  10        3.34        2.98      2.70 o 
   3  -3  10     1175.58     1190.76     15.62 o 
   4  -3  10      938.04      984.06     13.51 o 
   5  -3  10     1460.44     1462.18     18.92 o 
   6  -3  10       10.33       14.53      4.77 o 
   7  -3  10       91.75      100.22      8.39 o 
   8  -3  10       94.49       77.56      8.67 o 
   9  -3  10       23.62       15.64      9.17 o 
  10  -3  10       95.55       73.36     12.67 o 
  11  -3  10       94.38      100.48     14.76 o 
 -12  -2  10       49.32       28.97     16.75 o 
 -11  -2  10       36.84       39.32      9.98 o 
 -10  -2  10       49.01       66.45      8.16 o 
  -9  -2  10       52.49       51.47      6.72 o 
  -8  -2  10       59.91       47.88      8.85 o 
  -7  -2  10     1015.03      987.35     18.04 o 
  -6  -2  10       57.88       63.02      6.10 o 
  -5  -2  10     1283.79     1293.48     18.72 o 
  -4  -2  10        2.13        6.35      3.79 o 
  -3  -2  10      755.91      744.04     11.43 o 
  -2  -2  10      437.51      500.64      6.94 o 
  -1  -2  10       16.08       15.41      2.57 o 
   0  -2  10      379.72      453.84      5.93 o 
   1  -2  10      155.62      160.71      4.11 o 
   2  -2  10     5285.79     5335.47     43.37 o 
   3  -2  10     1095.30     1146.12     15.35 o 
   4  -2  10     1118.65     1092.56     14.78 o 
   5  -2  10       66.57       75.48      5.65 o 
   6  -2  10       19.35       23.47      4.82 o 
   7  -2  10      489.51      491.75     26.16 o 
   8  -2  10      618.73      578.15     18.07 o 
   9  -2  10      861.95      792.14     32.58 o 
  10  -2  10      406.31      388.30     17.68 o 
  11  -2  10      157.53      181.94     23.32 o 
  12  -2  10        8.02        4.51     11.17 o 
 -12  -1  10        3.69        9.92     15.52 o 
 -11  -1  10       45.13       41.51      8.62 o 
 -10  -1  10       50.88       83.74      9.82 o 
  -9  -1  10       31.33       39.34      9.72 o 
  -8  -1  10       21.33       15.27      5.73 o 
  -7  -1  10      168.64      156.60      8.89 o 
  -6  -1  10      105.20      114.98      7.11 o 
  -5  -1  10       36.06       41.03      5.35 o 
  -4  -1  10       16.05       15.67      3.90 o 
  -3  -1  10      108.98       71.23      4.19 o 
  -2  -1  10     1725.37     1720.02     15.32 o 
  -1  -1  10      330.37      324.58      5.32 o 
   0  -1  10       81.50       97.67      3.36 o 
   1  -1  10      934.32      952.30      8.88 o 
   2  -1  10     1353.54     1390.50     13.45 o 
   3  -1  10     1687.38     1577.86     15.85 o 
   4  -1  10     1022.48     1076.47     13.14 o 
   5  -1  10     1293.41     1262.44     16.75 o 
   6  -1  10        5.25        1.49      3.83 o 
   7  -1  10       42.24       44.55      5.32 o 
   8  -1  10      607.34      567.82     35.78 o 
   9  -1  10      670.47      617.61     21.17 o 
  10  -1  10      308.29      269.51     34.80 o 
  11  -1  10      213.83      236.90     15.38 o 
  12  -1  10       36.92       44.00     13.49 o 
 -12   0  10       93.89       76.29     15.24 o 
 -11   0  10       31.89       36.99     10.28 o 
 -10   0  10        2.68        2.38      7.40 o 
  -9   0  10        0.38        4.33     13.26 o 
  -8   0  10      100.30      110.40      9.37 o 
  -7   0  10        1.62        3.23      4.66 o 
  -6   0  10        2.97        1.29      5.89 o 
  -5   0  10     1114.41     1169.05     16.41 o 
  -4   0  10     1301.09     1343.84     18.46 o 
  -3   0  10      709.98      744.54     11.59 o 
  -2   0  10     3734.97     3596.93     27.88 o 
  -1   0  10     3192.01     3159.11     24.27 o 
   0   0  10     2040.05     2000.89     14.67 o 
   1   0  10      655.89      648.37      7.12 o 
   2   0  10       25.11       30.48      2.97 o 
   3   0  10      208.26      222.04      5.92 o 
   4   0  10     2779.20     2922.20     34.36 o 
   5   0  10       63.01       44.56      5.31 o 
   6   0  10     1497.44     1437.14     23.94 o 
   7   0  10      127.01      119.97      8.08 o 
   8   0  10       22.70       21.64      5.78 o 
   9   0  10      254.09      252.97     11.45 o 
  10   0  10        1.23      -10.51      7.01 o 
  11   0  10      255.30      246.82     19.76 o 
  12   0  10       15.32       20.84     10.37 o 
  13   0  10      190.41      289.10     33.91 o 
 -11   1  10       76.19       79.87     12.05 o 
 -10   1  10      116.43      106.79     10.97 o 
  -9   1  10       12.19        9.71      7.47 o 
  -8   1  10       53.82      112.67     10.00 o 
  -7   1  10       16.85       10.05      4.18 o 
  -6   1  10     1742.45     1667.00     21.36 o 
  -5   1  10      237.77      250.24     11.37 o 
  -4   1  10       11.84       18.31      3.86 o 
  -3   1  10      490.69      453.12      9.81 o 
  -2   1  10     6609.31     6904.73     49.22 o 
  -1   1  10      920.56      784.44      8.87 o 
   0   1  10     1025.68      990.25     11.92 o 
   1   1  10      103.26       89.65      3.12 o 
   2   1  10     2340.07     2396.95     21.09 o 
   3   1  10      468.42      484.26      9.01 o 
   4   1  10        0.06       -0.27      3.52 o 
   5   1  10      214.28      256.30     21.72 o 
   6   1  10      140.46      133.67      7.96 o 
   7   1  10       22.64       34.76      6.34 o 
   8   1  10      423.34      394.84     18.97 o 
   9   1  10      114.22      105.02     10.37 o 
  10   1  10      484.14      481.02     20.80 o 
  11   1  10       88.81       73.10     11.06 o 
  12   1  10      937.97      992.53     30.12 o 
  13   1  10       10.09        8.48     11.21 o 
 -11   2  10       24.83       39.21     16.49 o 
 -10   2  10      686.32      650.89     22.78 o 
  -9   2  10      174.31      174.68     11.74 o 
  -8   2  10      501.15      432.77     17.74 o 
  -7   2  10      803.29      715.01     18.18 o 
  -6   2  10      229.61      231.07     10.68 o 
  -5   2  10       53.52       62.62      4.81 o 
  -4   2  10      338.82      322.47      8.09 o 
  -3   2  10     2183.60     2386.02     23.70 o 
  -2   2  10     1219.76     1252.49     14.70 o 
  -1   2  10        0.61        0.20      2.52 o 
   0   2  10      311.61      349.33      6.25 o 
   1   2  10      167.89      183.95      4.60 o 
   2   2  10      999.30      877.52     10.51 o 
   3   2  10      106.74      101.64      4.77 o 
   4   2  10      385.42      394.19     10.24 o 
   5   2  10     2544.52     2517.21     35.03 o 
   6   2  10      118.19      113.45      7.57 o 
   7   2  10       33.19       25.97      6.41 o 
   8   2  10        1.99       -6.39      5.82 o 
   9   2  10      167.02      173.58     13.44 o 
  10   2  10       42.16       46.36      9.94 o 
  11   2  10      539.39      558.98     23.25 o 
  12   2  10      168.17      195.44     25.83 o 
  13   2  10       17.80       32.14     11.38 o 
 -10   3  10       43.16       50.70     18.20 o 
  -9   3  10       69.98       70.54      9.84 o 
  -8   3  10      304.50      301.98     13.70 o 
  -7   3  10      112.81      112.21      9.35 o 
  -6   3  10      130.88      132.38      8.18 o 
  -5   3  10      144.37      140.10      7.74 o 
  -4   3  10      132.68      145.30      7.35 o 
  -3   3  10       56.25       51.89      5.99 o 
  -2   3  10      702.88      721.37     10.67 o 
  -1   3  10       19.35       13.54      3.03 o 
   0   3  10        8.17        9.02      2.44 o 
   1   3  10       46.45       38.53      3.42 o 
   2   3  10      329.10      345.22      7.80 o 
   3   3  10     3055.27     3246.58     31.09 o 
   4   3  10     1662.16     1882.85     22.99 o 
   5   3  10        3.62       -1.43      4.65 o 
   6   3  10        2.89        5.94      5.38 o 
   7   3  10     3593.75     3615.50     57.52 o 
   8   3  10        8.05        1.92      6.10 o 
   9   3  10     1850.43     1820.03     37.23 o 
  10   3  10      156.28      140.22     18.81 o 
  11   3  10      557.77      579.98     22.33 o 
  12   3  10       67.30       78.33     11.14 o 
  13   3  10       28.65       22.84     11.04 o 
  14   3  10       62.71      106.24     19.31 o 
 -10   4  10       20.57       37.46     21.15 o 
  -9   4  10        9.21       26.93      9.87 o 
  -8   4  10        0.60       -3.58      7.17 o 
  -7   4  10       15.51       30.07      8.68 o 
  -6   4  10       18.28       27.63      7.14 o 
  -5   4  10      247.38      234.81      9.49 o 
  -4   4  10      330.02      316.71     10.07 o 
  -3   4  10      144.77      153.48      7.18 o 
  -2   4  10      442.16      516.89      9.56 o 
  -1   4  10        0.32       -3.79      3.03 o 
   0   4  10      153.96      170.67      5.37 o 
   1   4  10      259.17      281.35      8.16 o 
   2   4  10     7317.21     7543.74     62.54 o 
   3   4  10      306.01      311.55      8.38 o 
   4   4  10      655.30      717.26     13.82 o 
   5   4  10      664.58      680.06     15.48 o 
   6   4  10      418.45      446.80     33.87 o 
   7   4  10       45.07       38.98      7.69 o 
   8   4  10      101.06      105.79     10.26 o 
   9   4  10     4468.95     4413.06    112.40 o 
  10   4  10      600.50      558.32     20.93 o 
  11   4  10       16.55        9.67     11.71 o 
  12   4  10        5.14        3.12     11.75 o 
  13   4  10        1.20        5.02      9.18 o 
  14   4  10       98.12      104.03     19.01 o 
  -9   5  10       73.88      109.31     17.02 o 
  -8   5  10       24.24       26.12      9.42 o 
  -7   5  10       14.10        8.69     11.01 o 
  -6   5  10        4.56       -0.27      6.70 o 
  -5   5  10     1210.53     1158.04     22.56 o 
  -4   5  10      686.99      690.24     14.69 o 
  -3   5  10      935.29      911.53     16.05 o 
  -2   5  10      207.29      235.04      7.18 o 
  -1   5  10       41.42       50.37      4.58 o 
   0   5  10        0.75       -0.82      3.91 o 
   1   5  10     1934.99     1950.74     20.47 o 
   2   5  10     1630.98     1621.34     17.95 o 
   3   5  10       29.76       29.06      3.28 o 
   4   5  10       39.45       55.19      5.71 o 
   5   5  10        2.52        0.56      3.99 o 
   6   5  10      148.99      145.86      9.94 o 
   7   5  10      132.67      103.82      9.67 o 
   8   5  10       18.12       18.68      7.63 o 
   9   5  10      586.31      585.61     26.37 o 
  10   5  10       15.57       14.24      9.60 o 
  11   5  10        6.74       13.26      9.35 o 
  12   5  10      495.21      512.78     23.01 o 
  13   5  10       27.97       47.41     12.52 o 
  14   5  10        7.65       -5.47     13.53 o 
  -9   6  10       86.48      104.14     15.21 o 
  -8   6  10       41.60       42.92     17.59 o 
  -7   6  10       24.54       21.00      9.47 o 
  -6   6  10       19.63       30.54      7.78 o 
  -5   6  10      189.21      196.32     10.58 o 
  -4   6  10        0.02       -0.36      6.00 o 
  -3   6  10      414.87      411.36     13.89 o 
  -2   6  10      366.88      359.16     13.43 o 
  -1   6  10        0.26        3.95      4.43 o 
   0   6  10      564.79      624.57     14.01 o 
   1   6  10      518.45      563.01      9.24 o 
   2   6  10      645.29      771.86     11.33 o 
   3   6  10      505.22      529.02      9.51 o 
   4   6  10        4.62       11.33      3.63 o 
   5   6  10      333.23      318.44     10.31 o 
   6   6  10      466.77      454.53     24.44 o 
   7   6  10      467.64      497.75     26.89 o 
   8   6  10      123.84      118.32     10.98 o 
   9   6  10      920.15      866.96     25.04 o 
  10   6  10      185.42      212.90     16.02 o 
  11   6  10      313.02      284.81     18.42 o 
  12   6  10        4.44       20.98     10.11 o 
  13   6  10      350.45      383.26     42.12 o 
  14   6  10      304.25      301.37     21.10 o 
  -8   7  10      105.72      102.55     14.55 o 
  -7   7  10      210.67      204.21     24.02 o 
  -6   7  10      121.88      114.14     13.61 o 
  -5   7  10     2262.14     2120.82     37.91 o 
  -4   7  10      658.85      691.45     18.79 o 
  -3   7  10      104.31      108.27     11.63 o 
  -2   7  10       57.34       65.20      6.05 o 
  -1   7  10      157.41      172.14      7.98 o 
   0   7  10        0.92        2.85      3.66 o 
   1   7  10      175.90      195.91      7.51 o 
   2   7  10     1200.95     1220.05     19.30 o 
   3   7  10      145.16      111.21      6.63 o 
   4   7  10        0.00        2.90      3.69 o 
   5   7  10     1011.67      993.39     15.95 o 
   6   7  10        1.19        9.06      5.91 o 
   7   7  10        4.37       -4.11      9.79 o 
   8   7  10      252.71      285.29     23.28 o 
   9   7  10      147.95      129.92     12.11 o 
  10   7  10      619.00      630.16     42.62 o 
  11   7  10        0.34        8.87      9.01 o 
  12   7  10        6.68        5.71      9.33 o 
  13   7  10      282.84      301.93     19.88 o 
  14   7  10      166.20      184.31     69.95 o 
  -8   8  10       23.06       50.33     18.26 o 
  -7   8  10       17.02       23.01     15.26 o 
  -6   8  10      214.15      232.04     21.50 o 
  -5   8  10      100.51       96.84     12.14 o 
  -4   8  10      100.28      104.32     19.34 o 
  -3   8  10        9.66        4.91      6.32 o 
  -2   8  10        9.09       16.52      6.32 o 
  -1   8  10      577.39      555.17     19.27 o 
   0   8  10      192.04      203.08      8.93 o 
   1   8  10       51.97       42.36      3.86 o 
   2   8  10        2.45       -1.48      2.90 o 
   3   8  10      383.55      371.67      9.43 o 
   4   8  10        8.15       18.26      4.38 o 
   5   8  10      822.77      817.52     14.64 o 
   6   8  10      339.93      343.44     12.82 o 
   7   8  10      599.88      564.97     14.56 o 
   8   8  10      175.38      165.16     14.78 o 
   9   8  10      709.06      631.16     34.11 o 
  10   8  10      143.38      172.01     20.81 o 
  11   8  10       24.77       37.14     10.73 o 
  12   8  10       19.91       35.72     15.35 o 
  13   8  10       10.26        6.56     13.43 o 
  14   8  10        8.09       24.20     15.99 o 
  -7   9  10       52.89       51.23     18.56 o 
  -6   9  10       43.60       61.59     16.55 o 
  -5   9  10        1.43        7.35     11.94 o 
  -4   9  10       15.98       16.11      9.79 o 
  -3   9  10        2.33        5.66      8.08 o 
  -2   9  10      420.76      403.50     16.34 o 
  -1   9  10      212.15      234.61     10.41 o 
   0   9  10      568.40      584.96     15.18 o 
   1   9  10       58.83       76.27      6.14 o 
   2   9  10      251.34      268.85      7.52 o 
   3   9  10      107.37      113.07      6.36 o 
   4   9  10      100.50       85.89      5.81 o 
   5   9  10      641.03      644.15     13.17 o 
   6   9  10       65.79       51.30      6.81 o 
   7   9  10       17.94        8.43      7.11 o 
   8   9  10       91.43       75.55      7.83 o 
   9   9  10       89.14       93.25     27.55 o 
  10   9  10      466.42      415.35     25.10 o 
  11   9  10       76.01       75.67     15.68 o 
  12   9  10      118.02      134.86     19.61 o 
  13   9  10       10.63       13.99     14.76 o 
  14   9  10      393.44      448.29     43.45 o 
  -6  10  10        2.91       16.55     16.03 o 
  -5  10  10       24.15       39.28     16.03 o 
  -4  10  10      398.35      399.32     25.94 o 
  -3  10  10       18.14       29.73     13.49 o 
  -2  10  10      258.77      246.34     20.07 o 
  -1  10  10       16.89       14.37     18.55 o 
   0  10  10       51.75       48.06     10.58 o 
   1  10  10       71.78       71.68      5.94 o 
   2  10  10      226.18      224.19     10.85 o 
   3  10  10       28.13       20.76      7.04 o 
   4  10  10     1075.01     1085.49     18.95 o 
   5  10  10     2612.09     2449.17     32.70 o 
   6  10  10        2.85        3.44      6.89 o 
   7  10  10       45.46       37.15      8.30 o 
   8  10  10      466.84      434.06     23.69 o 
   9  10  10        9.67       15.37      9.12 o 
  10  10  10       20.75       20.54     10.11 o 
  11  10  10        7.22       21.29     13.10 o 
  12  10  10      265.30      304.51     37.09 o 
  13  10  10      186.79      204.64     32.85 o 
  -5  11  10      430.67      586.81     39.74 o 
  -4  11  10      112.35       83.68     17.57 o 
  -3  11  10        0.09      -22.26     14.84 o 
  -2  11  10       22.43       38.65     19.61 o 
  -1  11  10      498.84      507.07     26.41 o 
   0  11  10       28.31        9.07     18.55 o 
   1  11  10       29.21       28.35      8.99 o 
   2  11  10        1.28       11.09      8.06 o 
   3  11  10        1.40       12.34      7.95 o 
   4  11  10      148.25      149.07     10.13 o 
   5  11  10      875.59      805.00     20.10 o 
   6  11  10        0.77        5.37      7.27 o 
   7  11  10      599.02      573.16     20.25 o 
   8  11  10       72.50       48.58      9.35 o 
   9  11  10       19.21       13.57      9.98 o 
  10  11  10      116.04      106.41     13.19 o 
  11  11  10        3.98       -5.30      9.57 o 
  12  11  10        1.52       -1.76     16.07 o 
  13  11  10        5.65        5.35     15.68 o 
  -4  12  10       37.81       65.73     18.58 o 
  -3  12  10       70.14       70.71     16.66 o 
  -2  12  10       29.17        0.73     13.32 o 
  -1  12  10       29.08       31.77     14.49 o 
   0  12  10       32.51       30.64     36.03 o 
   1  12  10       81.30       95.60     12.08 o 
   2  12  10      202.66      167.81     13.45 o 
   3  12  10       91.95       90.11     11.14 o 
   4  12  10      200.37      209.89     14.59 o 
   5  12  10      514.48      457.89     19.50 o 
   6  12  10      456.07      442.69     16.09 o 
   7  12  10       83.72       92.99     10.13 o 
   8  12  10      155.10      158.96     11.92 o 
   9  12  10       38.12       19.91      9.13 o 
  10  12  10       21.95        5.65     10.40 o 
  11  12  10      143.50      146.30     15.70 o 
  12  12  10        0.83        2.44     11.17 o 
  13  12  10        2.33       -3.59     11.91 o 
  -2  13  10        0.38        6.91     14.44 o 
  -1  13  10      130.40       77.81     18.08 o 
   0  13  10      207.90      221.92     20.88 o 
   1  13  10       88.61       74.30     14.02 o 
   2  13  10      327.39      337.31     18.11 o 
   3  13  10        5.42       -1.19      9.11 o 
   4  13  10      135.05      145.88     13.63 o 
   5  13  10       89.70      113.03     12.88 o 
   6  13  10      370.03      425.17     19.74 o 
   7  13  10      289.28      271.73     21.08 o 
   8  13  10        0.79        1.07     10.39 o 
   9  13  10        2.05       -5.00      9.57 o 
  10  13  10      182.17      220.67     22.79 o 
  11  13  10       32.24       53.83     16.03 o 
  12  13  10       10.73       20.72     28.08 o 
  -1  14  10       85.73      119.76     19.60 o 
   0  14  10       35.19       38.50     16.47 o 
   1  14  10       10.51        3.98     11.11 o 
   2  14  10        7.83        0.13     10.56 o 
   3  14  10        1.59       12.87     10.38 o 
   4  14  10       11.42       -9.03      9.40 o 
   5  14  10       37.06       39.80     11.21 o 
   6  14  10       73.70       65.39     12.45 o 
   7  14  10       16.83       21.60     11.01 o 
   8  14  10       16.17        1.27     10.90 o 
   9  14  10      246.39      294.33     18.84 o 
  10  14  10       34.62       15.73     15.90 o 
  11  14  10      130.36      202.12     24.91 o 
   1  15  10      120.27      226.00     23.17 o 
   2  15  10       80.69       96.50     14.46 o 
   3  15  10      165.78      193.60     16.62 o 
   4  15  10        1.30       21.95     13.92 o 
   5  15  10        6.66       19.34     11.00 o 
   6  15  10       25.03       33.98     13.00 o 
   7  15  10      151.17      187.82     16.62 o 
   8  15  10       43.38       36.95     14.20 o 
   9  15  10       50.76       67.36     13.80 o 
  10  15  10      125.46      155.30     20.82 o 
   5  16  10      135.07      126.81     19.15 o 
   6  16  10       17.97       41.10     13.38 o 
   7  16  10       44.29       54.13     13.69 o 
  -6 -13  11       25.90       45.48     20.71 o 
  -5 -13  11        0.76       11.66     11.66 o 
  -4 -13  11      109.88      107.50     14.28 o 
  -3 -13  11        9.32       24.92     12.72 o 
  -2 -13  11        3.71        8.48     19.08 o 
  -1 -13  11      116.37      181.23     31.79 o 
  -8 -12  11        6.70       -0.58     10.25 o 
  -7 -12  11        1.20        8.82      9.64 o 
  -6 -12  11       35.59       28.14     10.51 o 
  -5 -12  11      129.26      150.07     13.34 o 
  -4 -12  11       22.58       30.07     17.49 o 
  -3 -12  11        5.21       11.23     10.60 o 
  -2 -12  11       78.92       42.42     16.96 o 
  -1 -12  11      110.24      117.99     10.67 o 
   0 -12  11        0.00        0.00     19.08 o 
   1 -12  11       35.91       39.21     23.32 o 
  -9 -11  11        4.13        7.38     10.61 o 
  -8 -11  11        0.97        7.66     14.05 o 
  -7 -11  11       20.15        4.38      9.96 o 
  -6 -11  11      120.91      133.39     23.70 o 
  -5 -11  11       42.87       36.53      9.49 o 
  -4 -11  11       16.29        7.87      7.53 o 
  -3 -11  11        0.09        7.03      7.12 o 
  -2 -11  11        0.35       -0.08      7.42 o 
  -1 -11  11       26.13       35.69      7.81 o 
   0 -11  11      199.57      181.24     37.09 o 
   1 -11  11       49.65       67.83     24.38 o 
   2 -11  11       67.13       71.01     23.32 o 
 -10 -10  11       35.35       29.20      9.52 o 
  -9 -10  11       44.04       25.84     12.47 o 
  -8 -10  11      430.72      451.97     16.22 o 
  -7 -10  11        1.13       -0.64      6.50 o 
  -6 -10  11       86.22       44.07     12.14 o 
  -5 -10  11      462.56      475.85     19.07 o 
  -4 -10  11       12.79        7.17      9.80 o 
  -3 -10  11      152.58      154.59     10.87 o 
  -2 -10  11       81.39       71.35     13.31 o 
  -1 -10  11       39.61       29.76      7.17 o 
   0 -10  11      362.54      343.50     16.21 o 
   1 -10  11        6.16       16.54     13.43 o 
   2 -10  11       48.09       53.82     15.54 o 
   3 -10  11        0.82        1.78     32.32 o 
   4 -10  11        0.01       16.96     21.20 o 
   5 -10  11       79.42       67.94      9.84 o 
 -11  -9  11       36.99       49.91     11.94 o 
 -10  -9  11        0.92        4.75      8.07 o 
  -9  -9  11       62.21       35.88     10.51 o 
  -8  -9  11        8.48       -3.07      6.89 o 
  -7  -9  11        2.93        8.22      6.85 o 
  -6  -9  11      358.20      322.18     13.55 o 
  -5  -9  11        3.03        6.93      7.18 o 
  -4  -9  11      692.15      606.84     17.32 o 
  -3  -9  11       62.96       53.82     10.34 o 
  -2  -9  11      334.22      315.59     10.42 o 
  -1  -9  11       57.47       69.29      6.62 o 
   0  -9  11      181.32      153.96     13.31 o 
   1  -9  11      196.34      178.69     14.31 o 
   2  -9  11        6.97      -11.47      9.33 o 
   3  -9  11       88.59       93.50     16.44 o 
   4  -9  11      128.43      126.82      9.22 o 
   5  -9  11       56.81       55.11     30.20 o 
   6  -9  11        7.43       15.90      9.54 o 
 -11  -8  11       64.01       66.63     12.16 o 
 -10  -8  11       18.74       10.23      8.53 o 
  -9  -8  11       16.89       14.15      8.05 o 
  -8  -8  11      264.12      268.91     12.69 o 
  -7  -8  11      159.37      139.35      9.97 o 
  -6  -8  11       49.63       31.18      6.83 o 
  -5  -8  11       13.83       28.01      6.95 o 
  -4  -8  11        5.41        1.80      7.50 o 
  -3  -8  11       74.74       80.78      7.09 o 
  -2  -8  11     1009.42      956.16     17.37 o 
  -1  -8  11       48.12       41.57      4.86 o 
   0  -8  11      453.27      444.41      9.57 o 
   1  -8  11     2847.43     2672.90     37.64 o 
   2  -8  11     1323.39     1336.23     41.89 o 
   3  -8  11       15.07       16.50      6.10 o 
   4  -8  11      301.53      296.47     36.56 o 
   5  -8  11      346.50      341.50     16.75 o 
   6  -8  11      337.82      355.03     21.20 o 
   7  -8  11       16.33       28.61     11.66 o 
 -11  -7  11        0.83      -12.07     10.96 o 
 -10  -7  11       15.18       16.04      7.54 o 
  -9  -7  11       37.52       49.01      7.79 o 
  -8  -7  11      172.51      171.85     12.56 o 
  -7  -7  11       29.95       24.94      6.14 o 
  -6  -7  11      285.80      287.87     11.79 o 
  -5  -7  11      212.91      183.14      9.16 o 
  -4  -7  11      179.52      172.92      8.67 o 
  -3  -7  11      323.05      321.65     10.86 o 
  -2  -7  11      452.60      459.18     15.55 o 
  -1  -7  11      372.10      351.41      7.28 o 
   0  -7  11      123.67      116.31      5.23 o 
   1  -7  11        0.24        1.73      3.54 o 
   2  -7  11        0.16       -6.60      6.44 o 
   3  -7  11      246.45      213.63      7.86 o 
   4  -7  11        2.46       -2.37      5.55 o 
   5  -7  11        0.03       -8.99      6.00 o 
   6  -7  11      123.95       85.66     11.28 o 
   7  -7  11       11.99       19.08     10.60 o 
   8  -7  11      119.49      128.24     16.96 o 
 -12  -6  11        2.04      -11.86     14.69 o 
 -11  -6  11       23.38       18.02      9.49 o 
 -10  -6  11      165.18      184.74     13.96 o 
  -9  -6  11       28.94       34.70      8.06 o 
  -8  -6  11        1.11        1.12      6.40 o 
  -7  -6  11     1085.46     1071.21     19.71 o 
  -6  -6  11      963.25      907.49     20.57 o 
  -5  -6  11       10.93        2.53      4.98 o 
  -4  -6  11      472.52      447.48     10.52 o 
  -3  -6  11       10.37       10.41      4.79 o 
  -2  -6  11        2.15       13.24      3.86 o 
  -1  -6  11      196.21      211.59      5.40 o 
   0  -6  11      233.72      230.02      6.53 o 
   1  -6  11        5.58        3.72      2.91 o 
   2  -6  11       81.69       74.77      4.58 o 
   3  -6  11      198.29      196.44      8.00 o 
   4  -6  11      651.36      690.59     16.52 o 
   5  -6  11      446.60      447.14     14.31 o 
   6  -6  11       39.20       27.68      7.14 o 
   7  -6  11      181.03      214.92     16.93 o 
   8  -6  11       65.57       45.37      9.93 o 
   9  -6  11       32.15       35.19     11.17 o 
 -12  -5  11        9.94        3.98     20.14 o 
 -11  -5  11        0.05       -0.55      8.99 o 
 -10  -5  11       63.74       40.33      8.94 o 
  -9  -5  11       63.98       53.61      8.75 o 
  -8  -5  11       80.28       88.44      8.93 o 
  -7  -5  11       74.50       57.22      7.58 o 
  -6  -5  11       42.72       47.44      6.16 o 
  -5  -5  11       97.15      106.17      6.90 o 
  -4  -5  11      315.91      309.95      8.08 o 
  -3  -5  11      178.22      172.82      6.48 o 
  -2  -5  11       40.95       46.92      4.26 o 
  -1  -5  11       21.06       21.51      3.15 o 
   0  -5  11       32.56       35.47      3.70 o 
   1  -5  11       61.64       63.25      4.93 o 
   2  -5  11      222.87      205.87      6.18 o 
   3  -5  11       55.55       58.59      4.47 o 
   4  -5  11     1016.59      955.39     19.59 o 
   5  -5  11       67.96       76.63      7.96 o 
   6  -5  11      176.50      192.71     10.94 o 
   7  -5  11       48.64       30.03      7.96 o 
   8  -5  11       32.84       44.94      9.93 o 
   9  -5  11       69.30       88.09     12.21 o 
  10  -5  11       25.98       29.06     16.96 o 
 -12  -4  11        3.46        1.46     17.49 o 
 -11  -4  11      346.50      398.56     22.41 o 
 -10  -4  11       60.68       64.28     15.22 o 
  -9  -4  11      468.55      462.43     16.19 o 
  -8  -4  11       50.25       39.06      7.52 o 
  -7  -4  11      511.35      513.90     12.63 o 
  -6  -4  11        2.13       -3.41      3.52 o 
  -5  -4  11        1.23        1.74      3.78 o 
  -4  -4  11        1.77       -2.27      3.34 o 
  -3  -4  11       30.11       18.63      3.54 o 
  -2  -4  11      275.77      251.79      6.33 o 
  -1  -4  11       56.01       50.05      3.27 o 
   0  -4  11        4.44        3.49      3.83 o 
   1  -4  11       20.35       32.69      4.11 o 
   2  -4  11        0.12        1.16      2.88 o 
   3  -4  11      780.43      771.08     13.10 o 
   4  -4  11      153.95      154.35      6.93 o 
   5  -4  11      222.75      233.87      8.15 o 
   6  -4  11       11.74        9.98      5.53 o 
   7  -4  11       11.31       15.58      7.42 o 
   8  -4  11       22.40       11.98      8.59 o 
   9  -4  11        0.14        3.97     17.49 o 
  10  -4  11      181.54      157.08     18.55 o 
 -12  -3  11       32.26       61.89     18.56 o 
 -11  -3  11        1.02       -4.26      9.44 o 
 -10  -3  11      177.79      177.36     12.46 o 
  -9  -3  11      382.65      360.40     25.04 o 
  -8  -3  11      183.39      153.90     12.56 o 
  -7  -3  11       78.91       93.00      7.37 o 
  -6  -3  11     2430.91     2402.44     36.02 o 
  -5  -3  11       58.23       68.84      9.16 o 
  -4  -3  11     1165.60     1151.93     15.07 o 
  -3  -3  11        0.21        1.00      3.32 o 
  -2  -3  11       20.09       40.83      4.01 o 
  -1  -3  11      482.09      503.72      6.55 o 
   0  -3  11       15.37       19.45      2.66 o 
   1  -3  11        1.26        4.53      2.64 o 
   2  -3  11      306.04      309.70      7.10 o 
   3  -3  11      404.66      413.44      9.82 o 
   4  -3  11      348.83      372.43      9.77 o 
   5  -3  11       10.74       15.00      4.34 o 
   6  -3  11      229.94      250.04      9.72 o 
   7  -3  11      256.21      230.61     10.33 o 
   8  -3  11       16.54       19.22      7.07 o 
   9  -3  11       27.17       28.37     10.60 o 
  10  -3  11        0.71        4.08      9.61 o 
  11  -3  11       27.91       35.65     12.21 o 
 -12  -2  11       90.38      126.84     20.52 o 
 -11  -2  11      241.01      280.57     19.74 o 
 -10  -2  11       13.97        2.83      7.17 o 
  -9  -2  11      356.30      357.05     13.00 o 
  -8  -2  11      209.33      232.74     10.31 o 
  -7  -2  11      128.66      116.58      7.74 o 
  -6  -2  11        4.60        3.68      4.58 o 
  -5  -2  11      526.96      569.30     14.88 o 
  -4  -2  11      826.53      823.24     12.71 o 
  -3  -2  11      475.02      470.88      8.38 o 
  -2  -2  11     1437.04     1457.57     13.66 o 
  -1  -2  11     3473.96     3719.50     31.22 o 
   0  -2  11       14.63       14.14      2.42 o 
   1  -2  11     4839.96     5062.57     34.97 o 
   2  -2  11      412.55      474.99      7.80 o 
   3  -2  11      929.33     1034.34     14.86 o 
   4  -2  11      177.90      202.18      6.15 o 
   5  -2  11        3.11        0.07      3.66 o 
   6  -2  11      253.11      238.54      8.85 o 
   7  -2  11      151.74      148.09     10.81 o 
   8  -2  11        2.19       -9.33      6.22 o 
   9  -2  11       74.05       79.67      9.54 o 
  10  -2  11      734.41      736.77     29.11 o 
  11  -2  11      369.01      358.81     22.77 o 
  12  -2  11       78.46       86.87     15.79 o 
 -12  -1  11       63.00      102.15     20.35 o 
 -11  -1  11       58.73       48.16     10.78 o 
 -10  -1  11      638.59      634.61     19.38 o 
  -9  -1  11      181.13      160.44      9.98 o 
  -8  -1  11      194.96      195.39     12.30 o 
  -7  -1  11     1519.11     1450.94     25.28 o 
  -6  -1  11        1.84       13.40      4.75 o 
  -5  -1  11       53.43       55.63      5.05 o 
  -4  -1  11      436.82      463.82      9.82 o 
  -3  -1  11      772.59      787.03     11.35 o 
  -2  -1  11     4601.13     4763.90     35.12 o 
  -1  -1  11        0.94        5.32      2.31 o 
   0  -1  11     2229.94     2397.10     17.06 o 
   1  -1  11       61.78       69.81      2.84 o 
   2  -1  11      216.42      269.27      4.74 o 
   3  -1  11     1560.95     1646.56     15.88 o 
   4  -1  11       13.10       17.30      2.95 o 
   5  -1  11      838.23      837.80     14.68 o 
   6  -1  11        9.30        6.17      3.88 o 
   7  -1  11       29.18       35.44      5.18 o 
   8  -1  11        6.99        8.48      6.46 o 
   9  -1  11       98.06      107.79     10.81 o 
  10  -1  11       95.77      114.03     11.42 o 
  11  -1  11        7.89        6.50     10.39 o 
  12  -1  11        1.38       -7.46     13.25 o 
 -11   0  11       41.88       70.37     11.56 o 
 -10   0  11       49.33       60.11      9.49 o 
  -9   0  11       21.63       13.75      7.32 o 
  -8   0  11        0.12       -2.87      5.74 o 
  -7   0  11       56.81       59.50      6.07 o 
  -6   0  11        1.96        0.15      4.33 o 
  -5   0  11        5.87        9.54      4.09 o 
  -4   0  11      576.79      522.61     11.24 o 
  -3   0  11      150.67      148.22      5.49 o 
  -2   0  11        3.30        3.32      2.76 o 
  -1   0  11     3986.80     3901.98     28.04 o 
   0   0  11       41.37       37.09      2.67 o 
   1   0  11     2233.02     2164.73     16.59 o 
   2   0  11      627.81      695.15      9.46 o 
   3   0  11       63.13       71.61      4.14 o 
   4   0  11      108.98      150.18      6.53 o 
   5   0  11      518.39      569.72     12.44 o 
   6   0  11        0.83        2.65      5.51 o 
   7   0  11      682.28      689.47     16.60 o 
   8   0  11      115.69      132.05      8.57 o 
   9   0  11       89.95       96.46     10.17 o 
  10   0  11      136.80      147.25     12.77 o 
  11   0  11       15.23       27.53      9.54 o 
  12   0  11      443.81      505.71     27.28 o 
 -11   1  11      166.57      201.85     18.15 o 
 -10   1  11        1.69        6.83      8.04 o 
  -9   1  11      210.46      226.32     12.88 o 
  -8   1  11      293.42      276.64     15.26 o 
  -7   1  11      209.16      183.64      9.40 o 
  -6   1  11      254.37      239.56      8.28 o 
  -5   1  11        4.84        4.96      4.36 o 
  -4   1  11      165.74      166.52      6.47 o 
  -3   1  11      280.17      277.28      7.23 o 
  -2   1  11     1182.92     1187.19     15.40 o 
  -1   1  11        0.37       -0.98      2.48 o 
   0   1  11       17.11       42.60      2.74 o 
   1   1  11     1768.65     1744.90     15.23 o 
   2   1  11    10512.00    10759.44     77.77 o 
   3   1  11       28.51       30.42      3.74 o 
   4   1  11      216.92      260.08      9.26 o 
   5   1  11      582.75      608.61     14.43 o 
   6   1  11       62.03       64.43      6.74 o 
   7   1  11      443.59      437.29     13.85 o 
   8   1  11     1686.65     1641.69     36.96 o 
   9   1  11       15.38       17.36      7.77 o 
  10   1  11       43.35       31.35      9.94 o 
  11   1  11       95.61      101.42     11.91 o 
  12   1  11        2.37        4.87      9.43 o 
  13   1  11       50.56       52.58     15.24 o 
 -11   2  11        0.98       -1.76     14.00 o 
 -10   2  11        3.98       -5.90      8.50 o 
  -9   2  11      136.73      116.39     10.77 o 
  -8   2  11       22.50       13.80      7.03 o 
  -7   2  11       51.25       37.92      7.60 o 
  -6   2  11      301.76      287.92     11.63 o 
  -5   2  11      282.19      295.44      9.04 o 
  -4   2  11       96.96      117.89      5.70 o 
  -3   2  11     1306.49     1342.17     23.27 o 
  -2   2  11      563.27      622.50      9.97 o 
  -1   2  11       68.17       84.23      3.83 o 
   0   2  11      887.81      859.86     10.21 o 
   1   2  11      687.00      706.30      9.13 o 
   2   2  11      856.24      767.71      9.40 o 
   3   2  11     1091.75     1079.91     14.23 o 
   4   2  11      622.23      583.48     12.34 o 
   5   2  11     3171.32     3179.79     48.95 o 
   6   2  11      102.08      113.40      8.41 o 
   7   2  11        9.11       -0.12      5.40 o 
   8   2  11        0.17       -5.34      7.25 o 
   9   2  11       56.62       64.35      9.49 o 
  10   2  11      657.91      687.24     27.61 o 
  11   2  11       80.65       70.13      9.57 o 
  12   2  11       69.38       80.69     12.59 o 
  13   2  11        0.45       -4.57      9.67 o 
 -10   3  11       10.59       16.30     11.23 o 
  -9   3  11       12.31        3.16      7.71 o 
  -8   3  11      282.32      251.88     13.16 o 
  -7   3  11       77.55       67.52      8.47 o 
  -6   3  11        3.28        1.97      5.56 o 
  -5   3  11      704.40      625.38     14.53 o 
  -4   3  11       62.90       76.37      6.23 o 
  -3   3  11      138.93      141.15      6.95 o 
  -2   3  11      528.42      585.99      9.91 o 
  -1   3  11       38.51       36.04      3.53 o 
   0   3  11      143.84      168.33      4.42 o 
   1   3  11       82.76       82.70      4.35 o 
   2   3  11     1006.91      994.30     13.53 o 
   3   3  11     1789.15     1767.08     20.11 o 
   4   3  11       21.83       25.02      4.43 o 
   5   3  11      806.73      883.89     18.21 o 
   6   3  11       47.89       63.40      7.08 o 
   7   3  11        0.50       -4.25      5.66 o 
   8   3  11        2.14       -3.48      6.28 o 
   9   3  11     1200.89     1155.66     28.50 o 
  10   3  11      213.51      216.47     14.16 o 
  11   3  11       11.09       10.62      9.49 o 
  12   3  11      126.20      126.92     12.17 o 
  13   3  11       43.26       54.22     13.05 o 
 -10   4  11       85.93       83.56     14.83 o 
  -9   4  11       18.16       30.41     12.07 o 
  -8   4  11       18.48       27.35      8.07 o 
  -7   4  11       73.95       81.96     10.30 o 
  -6   4  11       49.87       56.87      8.10 o 
  -5   4  11       63.73       56.17      6.74 o 
  -4   4  11       38.29       43.96      5.77 o 
  -3   4  11      285.00      293.22      9.39 o 
  -2   4  11      542.33      561.24     10.40 o 
  -1   4  11      133.14      132.77      5.28 o 
   0   4  11        9.86       13.74      3.35 o 
   1   4  11     1038.29     1092.44     13.63 o 
   2   4  11      348.41      340.72      8.02 o 
   3   4  11     2942.87     2952.02     29.48 o 
   4   4  11       48.22       47.55      5.23 o 
   5   4  11      886.20      910.32     18.78 o 
   6   4  11        0.04        0.67      6.06 o 
   7   4  11      214.60      181.27     10.11 o 
   8   4  11       12.79       15.78      7.73 o 
   9   4  11     3301.31     3220.50     55.43 o 
  10   4  11       39.06       37.32     11.44 o 
  11   4  11      487.41      515.38     21.54 o 
  12   4  11      326.17      351.38     19.07 o 
  13   4  11      129.79      130.40     22.03 o 
  14   4  11       47.88       75.97     19.61 o 
  -9   5  11        0.94        3.21     10.98 o 
  -8   5  11       65.75       91.49     17.08 o 
  -7   5  11      124.09      104.05     11.17 o 
  -6   5  11       92.85      102.47      9.41 o 
  -5   5  11       18.83       14.48      7.03 o 
  -4   5  11        0.69        2.94      5.04 o 
  -3   5  11      597.07      562.57     12.88 o 
  -2   5  11      885.47      921.19     14.56 o 
  -1   5  11       51.85       64.63      4.79 o 
   0   5  11     1723.56     1862.58     19.73 o 
   1   5  11       15.03       14.77      3.63 o 
   2   5  11      261.96      305.89      7.00 o 
   3   5  11      573.80      595.32      9.92 o 
   4   5  11        4.22        1.15      3.92 o 
   5   5  11        0.41        5.56      5.38 o 
   6   5  11       70.54       70.00      8.57 o 
   7   5  11      240.67      214.40     12.40 o 
   8   5  11        5.63       -2.06      7.17 o 
   9   5  11       65.57       62.19     10.11 o 
  10   5  11       88.76       87.89     11.34 o 
  11   5  11        0.22       11.99      8.98 o 
  12   5  11      189.00      180.65     15.88 o 
  13   5  11        5.25        0.47     12.88 o 
  14   5  11       49.38       64.01     16.75 o 
  -9   6  11        5.63       23.91     12.61 o 
  -8   6  11        7.82       20.81     10.80 o 
  -7   6  11       10.73       12.34      8.98 o 
  -6   6  11       34.40       44.93      8.41 o 
  -5   6  11       93.72       79.37      8.85 o 
  -4   6  11       62.53       59.38      7.47 o 
  -3   6  11      272.10      288.07     12.22 o 
  -2   6  11      201.41      227.91      7.62 o 
  -1   6  11      155.50      181.45      8.80 o 
   0   6  11      711.57      779.70     14.82 o 
   1   6  11        2.59       -1.61      2.97 o 
   2   6  11     3541.28     3652.17     34.21 o 
   3   6  11        0.10       -0.86      3.01 o 
   4   6  11      741.90      796.78     13.37 o 
   5   6  11       61.90       60.38      7.21 o 
   6   6  11      154.14      173.73      9.86 o 
   7   6  11      402.81      373.74     15.49 o 
   8   6  11      844.77      800.70     35.35 o 
   9   6  11       15.99       22.69      8.87 o 
  10   6  11      141.00      145.18     13.43 o 
  11   6  11       81.79       99.72     26.70 o 
  12   6  11       90.37       86.03     13.19 o 
  13   6  11        3.75       13.30     10.73 o 
  14   6  11      114.44      102.77     15.88 o 
  -8   7  11       19.84       32.15     12.54 o 
  -7   7  11       78.17       70.80     11.49 o 
  -6   7  11      278.16      229.65     14.21 o 
  -5   7  11       18.48       31.79      8.69 o 
  -4   7  11     2450.29     2441.81     39.02 o 
  -3   7  11       81.05       84.04     10.65 o 
  -2   7  11      116.12      116.85      7.05 o 
  -1   7  11       98.50       98.96      8.33 o 
   0   7  11      216.84      219.66      7.74 o 
   1   7  11      247.90      239.42      6.81 o 
   2   7  11      208.20      207.31      8.38 o 
   3   7  11      415.64      443.44      9.13 o 
   4   7  11       64.49       54.48      4.96 o 
   5   7  11        6.54       10.73      4.90 o 
   6   7  11       88.14       76.64      7.86 o 
   7   7  11      923.66      860.46     30.44 o 
   8   7  11      729.17      733.36     23.01 o 
   9   7  11       42.90       58.92     10.53 o 
  10   7  11      128.71      152.68     13.54 o 
  11   7  11       55.99       57.56     11.34 o 
  12   7  11       24.92        7.74     10.37 o 
  13   7  11       76.01       84.74     17.23 o 
  14   7  11       12.83       30.27     17.04 o 
  -7   8  11      118.56      141.81     20.07 o 
  -6   8  11      434.17      449.74     23.64 o 
  -5   8  11        1.12        3.56      9.01 o 
  -4   8  11      972.71      965.33     27.33 o 
  -3   8  11       42.60       45.62      8.87 o 
  -2   8  11      107.44      112.79      9.37 o 
  -1   8  11       93.17      105.85      8.54 o 
   0   8  11      122.52      103.23      8.00 o 
   1   8  11       15.16       11.19      3.50 o 
   2   8  11       23.90       17.37      3.65 o 
   3   8  11       18.38       15.41      4.27 o 
   4   8  11     2318.71     2414.59     28.37 o 
   5   8  11      224.46      237.56      9.32 o 
   6   8  11       16.87       19.41      5.53 o 
   7   8  11      224.64      259.70     10.68 o 
   8   8  11        1.98        5.75      8.09 o 
   9   8  11      188.92      164.20     16.97 o 
  10   8  11     1087.39      985.85     28.90 o 
  11   8  11        9.80       -6.95      8.67 o 
  12   8  11      615.17      715.21     33.72 o 
  13   8  11      548.63      626.88     34.09 o 
  14   8  11      279.20      309.02     46.63 o 
  -7   9  11        5.20       12.28     20.14 o 
  -6   9  11      108.79      146.92     20.07 o 
  -5   9  11       12.69        7.62     13.73 o 
  -4   9  11      165.03      179.18     14.21 o 
  -3   9  11        1.48       10.16      8.26 o 
  -2   9  11      151.27      195.61     23.84 o 
  -1   9  11       44.90       48.44      8.20 o 
   0   9  11      345.13      333.22     14.23 o 
   1   9  11      106.36      130.63      7.48 o 
   2   9  11      111.16      117.22      6.23 o 
   3   9  11      538.16      583.40     12.07 o 
   4   9  11      814.29      783.59     16.19 o 
   5   9  11     1066.95     1015.02     16.88 o 
   6   9  11     1430.71     1460.66     24.13 o 
   7   9  11      265.00      210.61     10.39 o 
   8   9  11        0.88       -6.91      8.64 o 
   9   9  11      157.90      117.11     13.11 o 
  10   9  11       17.41        5.30     11.99 o 
  11   9  11        6.06        4.92     15.37 o 
  12   9  11        5.76       18.30     14.84 o 
  13   9  11       37.31       34.44     15.74 o 
  14   9  11       15.23       19.54     23.32 o 
  -6  10  11       59.86       67.97     18.58 o 
  -5  10  11      101.44      114.67     19.34 o 
  -4  10  11      192.99      222.10     21.39 o 
  -3  10  11       19.12       10.37     30.73 o 
  -2  10  11      217.85      244.14     20.07 o 
  -1  10  11       12.02        5.87      9.88 o 
   0  10  11       27.61       24.30      7.51 o 
   1  10  11      139.02      142.54      7.61 o 
   2  10  11      203.32      212.57     10.81 o 
   3  10  11        0.92        7.80      4.91 o 
   4  10  11     1239.30     1222.03     20.73 o 
   5  10  11     1391.63     1445.79     23.45 o 
   6  10  11      440.18      421.80     15.39 o 
   7  10  11      351.15      343.37     14.21 o 
   8  10  11      167.37      142.49     11.17 o 
   9  10  11        1.50       14.56      9.54 o 
  10  10  11      796.01      742.33     25.59 o 
  11  10  11      291.17      296.41     57.76 o 
  12  10  11      384.49      333.87     25.85 o 
  13  10  11       48.74       46.10     17.24 o 
  -5  11  11        1.22        0.29     14.49 o 
  -4  11  11      109.77      129.10     18.84 o 
  -3  11  11       17.46       16.96     14.48 o 
  -2  11  11        7.17       30.12     14.49 o 
  -1  11  11        9.33       10.69     12.94 o 
   0  11  11      495.30      497.49     26.70 o 
   1  11  11      346.62      327.73     16.32 o 
   2  11  11        0.07       20.27      8.43 o 
   3  11  11      254.63      242.14     11.69 o 
   4  11  11        2.69       -8.05      6.26 o 
   5  11  11        0.10       12.93      7.25 o 
   6  11  11      411.03      385.34     15.33 o 
   7  11  11       15.62        9.85      7.82 o 
   8  11  11       45.34       55.74      9.27 o 
   9  11  11        2.38        0.62      8.19 o 
  10  11  11        2.41        2.34     16.93 o 
  11  11  11       38.92       36.72     11.50 o 
  12  11  11       57.18       75.42     13.97 o 
  13  11  11       11.74        7.74     16.43 o 
  -4  12  11        8.02       -4.24     15.26 o 
  -3  12  11      198.28      226.17     22.91 o 
  -2  12  11       16.36       24.96     22.79 o 
  -1  12  11        2.53        4.54     12.72 o 
   0  12  11        3.48       -3.18     12.16 o 
   1  12  11      556.60      494.34     20.98 o 
   2  12  11      184.26      211.86     14.78 o 
   3  12  11        1.98       -5.50      7.93 o 
   4  12  11      472.96      496.45     20.17 o 
   5  12  11      624.38      690.69     27.55 o 
   6  12  11       16.22        9.06      7.72 o 
   7  12  11      895.89      860.76     22.39 o 
   8  12  11       19.76        7.71      8.04 o 
   9  12  11      214.67      231.64     14.23 o 
  10  12  11       95.57      101.27     13.76 o 
  11  12  11       10.12       -4.59     10.37 o 
  12  12  11       40.28       19.33     12.30 o 
  13  12  11        8.82       15.27     12.37 o 
  -2  13  11        0.11      -10.81     14.11 o 
  -1  13  11        4.73       16.65     15.26 o 
   0  13  11        2.48        6.09     22.26 o 
   1  13  11        0.11        2.84     17.32 o 
   2  13  11        3.01        7.95     18.86 o 
   3  13  11        3.30       -0.48      9.19 o 
   4  13  11       80.07       77.29     12.14 o 
   5  13  11     1356.15     1338.46     33.72 o 
   6  13  11     2441.69     2302.30     46.77 o 
   7  13  11       84.45       83.72     12.63 o 
   8  13  11      414.38      404.47     20.06 o 
   9  13  11       25.54       35.70     12.00 o 
  10  13  11      140.08      172.00     20.07 o 
  11  13  11       96.77      106.74     18.56 o 
  12  13  11       44.87       33.70     16.03 o 
  -1  14  11       99.77      130.49     22.79 o 
   0  14  11       34.31       39.62     17.03 o 
   1  14  11       19.29        5.09     14.11 o 
   2  14  11       11.31       -1.35     10.13 o 
   3  14  11        0.71        3.81     10.71 o 
   4  14  11        8.66        2.13     10.38 o 
   5  14  11        1.95        9.73     11.94 o 
   6  14  11       21.57       30.29     11.21 o 
   7  14  11        2.47       -1.49     10.12 o 
   8  14  11        0.06        8.63     10.71 o 
   9  14  11       21.58       30.17     11.79 o 
  10  14  11       31.20       52.80     16.28 o 
  11  14  11       57.43       27.15     19.08 o 
   1  15  11       13.20       27.77     15.87 o 
   2  15  11       80.34       71.41     14.52 o 
   3  15  11       56.46       47.40     31.66 o 
   4  15  11      177.38      195.12     17.76 o 
   5  15  11      177.43      205.93     17.35 o 
   6  15  11        0.00      -11.04     12.84 o 
   7  15  11      489.35      563.26     33.34 o 
   8  15  11        6.48       -0.80     11.13 o 
   9  15  11        4.47      -16.46     12.12 o 
  10  15  11        1.58       17.72     13.92 o 
   5  16  11       47.44       70.73     14.49 o 
   6  16  11        1.31       -2.47     11.65 o 
  -4 -13  12       18.47       19.21     10.91 o 
  -3 -13  12       71.87       62.74     12.35 o 
  -7 -12  12        4.51       23.06     10.88 o 
  -6 -12  12       11.84       22.67     13.09 o 
  -5 -12  12        0.35       12.02     12.57 o 
  -4 -12  12        3.63       -1.21     24.38 o 
  -3 -12  12       18.67       24.73     21.20 o 
  -2 -12  12        6.00       10.34      8.70 o 
  -1 -12  12      108.76       98.56     10.74 o 
   0 -12  12       20.77       -1.06     18.02 o 
   1 -12  12        8.27       12.72     22.26 o 
  -9 -11  12       38.75       46.51     12.92 o 
  -8 -11  12        2.93        3.38      9.55 o 
  -7 -11  12      128.47      128.92     13.97 o 
  -6 -11  12       90.57      101.56     12.30 o 
  -5 -11  12        1.78        5.23      8.33 o 
  -4 -11  12      201.14      245.29     31.61 o 
  -3 -11  12       38.15       37.23     10.21 o 
  -2 -11  12       16.74       14.80      8.43 o 
  -1 -11  12        0.42        1.43      6.80 o 
   0 -11  12      149.24      142.23     11.66 o 
   1 -11  12       21.24       24.38     20.14 o 
   2 -11  12      118.32      114.46     28.61 o 
 -10 -10  12        1.23      -13.49      8.99 o 
  -9 -10  12      186.87      185.59     14.92 o 
  -8 -10  12       64.17       33.85      9.95 o 
  -7 -10  12       32.91       24.09     11.17 o 
  -6 -10  12        6.55        0.53      8.37 o 
  -5 -10  12       38.27       34.51      9.20 o 
  -4 -10  12        5.02        3.76      8.36 o 
  -3 -10  12      239.89      259.11     14.86 o 
  -2 -10  12       81.93       84.96      8.66 o 
  -1 -10  12      149.32      118.50     11.69 o 
   0 -10  12        8.03       10.74     10.07 o 
   1 -10  12       52.02       51.93     21.20 o 
   2 -10  12      246.30      261.77     32.85 o 
   4 -10  12        6.58        0.00     20.14 o 
 -10  -9  12      117.99      162.55     12.97 o 
  -9  -9  12       16.08       13.74      8.27 o 
  -8  -9  12        2.09      -10.85      7.23 o 
  -7  -9  12      207.62      197.06     11.35 o 
  -6  -9  12        2.20       -2.07      5.99 o 
  -5  -9  12       94.01       76.95      7.58 o 
  -4  -9  12       35.02       43.40      7.95 o 
  -3  -9  12      209.42      225.37     10.52 o 
  -2  -9  12       20.03       16.21      6.42 o 
  -1  -9  12      414.77      399.90     12.76 o 
   0  -9  12        0.80       -5.06      6.80 o 
   1  -9  12        5.56       -3.08     12.22 o 
   2  -9  12       61.42       53.30     12.11 o 
   3  -9  12        0.40        5.30     13.43 o 
   4  -9  12       54.45       65.94      7.53 o 
   5  -9  12       46.62       56.20     24.91 o 
   6  -9  12        1.45      -12.72      8.48 o 
 -11  -8  12       51.86       70.59     12.73 o 
 -10  -8  12        4.24       14.31      8.97 o 
  -9  -8  12      167.62      159.53     11.90 o 
  -8  -8  12       20.35       19.64      7.85 o 
  -7  -8  12       19.19        6.75      6.80 o 
  -6  -8  12       19.48       20.06      6.83 o 
  -5  -8  12      230.81      194.37     11.30 o 
  -4  -8  12        0.03        2.97      5.43 o 
  -3  -8  12       54.91       55.98      6.24 o 
  -2  -8  12        1.55        6.09      4.51 o 
  -1  -8  12        3.97        6.23      4.62 o 
   0  -8  12       61.30       60.68      5.12 o 
   1  -8  12      147.95      138.75      8.11 o 
   2  -8  12       22.07       32.32      5.87 o 
   3  -8  12      202.38      177.91     11.96 o 
   4  -8  12       29.28       33.91     16.96 o 
   5  -8  12       46.08       60.51      8.88 o 
   6  -8  12       19.59       29.67      9.54 o 
   7  -8  12       15.46       20.14     11.66 o 
 -11  -7  12        3.03        5.34     10.72 o 
 -10  -7  12        7.76       -0.74     12.33 o 
  -9  -7  12        0.39       -3.14      7.03 o 
  -8  -7  12        0.04        2.63      7.90 o 
  -7  -7  12      729.66      685.66     17.89 o 
  -6  -7  12       30.06       18.36      9.08 o 
  -5  -7  12       28.35       32.91      6.59 o 
  -4  -7  12        0.04       -8.92      5.95 o 
  -3  -7  12      992.02      966.30     17.17 o 
  -2  -7  12      365.41      323.16     12.02 o 
  -1  -7  12       48.47       46.87      4.15 o 
   0  -7  12     3467.04     3358.52     43.45 o 
   1  -7  12      251.82      256.85      8.95 o 
   2  -7  12      229.64      259.33     12.85 o 
   3  -7  12      110.06      136.67      7.11 o 
   4  -7  12        5.09        6.44     15.90 o 
   5  -7  12        3.50        6.11     21.20 o 
   6  -7  12       71.88       79.98     12.19 o 
   7  -7  12      117.70      105.98     14.84 o 
   8  -7  12      186.54      185.46     20.14 o 
 -11  -6  12      201.72      221.56     15.97 o 
 -10  -6  12        0.84      -11.20      7.46 o 
  -9  -6  12       69.50       79.69      8.66 o 
  -8  -6  12      116.57      103.43      8.54 o 
  -7  -6  12       14.37        9.52      5.84 o 
  -6  -6  12     2394.68     2366.22     30.75 o 
  -5  -6  12      398.59      366.69     10.72 o 
  -4  -6  12      617.65      616.29     12.36 o 
  -3  -6  12      138.84      134.25     10.99 o 
  -2  -6  12      170.30      151.98      7.05 o 
  -1  -6  12      444.49      433.91      7.10 o 
   0  -6  12        0.81        9.85      4.30 o 
   1  -6  12        2.72        8.19      4.69 o 
   2  -6  12       82.84       79.86      5.81 o 
   3  -6  12      317.58      312.17     10.13 o 
   4  -6  12       15.72       24.78      5.60 o 
   5  -6  12        3.60        2.77      6.40 o 
   6  -6  12       70.28       88.63      9.25 o 
   7  -6  12      115.23      126.53     11.00 o 
   8  -6  12      145.90      208.14     15.24 o 
   9  -6  12        5.78        2.12     12.72 o 
 -11  -5  12        0.36       -1.69      8.98 o 
 -10  -5  12       75.06       77.23     10.03 o 
  -9  -5  12       24.64       33.24      8.17 o 
  -8  -5  12        0.31        4.88      6.28 o 
  -7  -5  12       38.23       36.41      6.78 o 
  -6  -5  12      702.88      728.12     15.38 o 
  -5  -5  12       76.36       83.46      6.56 o 
  -4  -5  12       67.29       70.35      5.72 o 
  -3  -5  12       10.17        8.82      3.79 o 
  -2  -5  12      684.09      679.70     12.41 o 
  -1  -5  12       16.15       14.20      3.19 o 
   0  -5  12       85.61       87.35      4.42 o 
   1  -5  12       16.62       23.21      3.78 o 
   2  -5  12        0.46        6.03      3.71 o 
   3  -5  12     1188.69     1157.73     25.24 o 
   4  -5  12      375.98      372.61     12.63 o 
   5  -5  12     1635.37     1528.92     30.89 o 
   6  -5  12       68.50       70.03      8.26 o 
   7  -5  12       96.82       90.26      9.70 o 
   8  -5  12       34.93       17.38     10.60 o 
   9  -5  12        0.01       -6.13      8.40 o 
  10  -5  12       37.35       54.09     13.78 o 
 -12  -4  12        0.01        1.85     14.26 o 
 -11  -4  12      157.09      205.89     18.22 o 
 -10  -4  12      434.64      471.01     25.47 o 
  -9  -4  12        2.35        4.89      6.95 o 
  -8  -4  12      375.16      343.20     13.83 o 
  -7  -4  12       35.86       35.20      8.29 o 
  -6  -4  12      129.60      135.41      6.14 o 
  -5  -4  12       20.54        4.85      6.32 o 
  -4  -4  12        4.69        5.60      3.69 o 
  -3  -4  12        3.17       13.76      3.40 o 
  -2  -4  12        5.54        7.96      3.38 o 
  -1  -4  12      216.82      242.54      6.81 o 
   0  -4  12       19.96       17.35      3.28 o 
   1  -4  12      236.36      230.09      6.57 o 
   2  -4  12     1587.69     1535.92     23.58 o 
   3  -4  12      662.67      696.25     12.91 o 
   4  -4  12       18.15       18.59      5.01 o 
   5  -4  12        0.29       -0.35      5.94 o 
   6  -4  12       34.87       19.02      7.19 o 
   7  -4  12      106.92       94.65      9.51 o 
   8  -4  12       20.21       10.89      8.14 o 
   9  -4  12      235.04      216.91     16.28 o 
  10  -4  12      289.10      316.42     20.82 o 
 -12  -3  12      523.99      679.33     36.70 o 
 -11  -3  12       47.94       41.80     12.77 o 
 -10  -3  12       13.26        1.22      7.26 o 
  -9  -3  12       52.77       49.55      9.07 o 
  -8  -3  12      196.15      178.62      9.43 o 
  -7  -3  12       87.34       97.77      7.24 o 
  -6  -3  12     2046.60     1960.40     25.87 o 
  -5  -3  12       53.34       64.33      8.41 o 
  -4  -3  12      118.43      122.48      5.01 o 
  -3  -3  12       17.25       31.63      4.32 o 
  -2  -3  12      142.14      155.35      4.89 o 
  -1  -3  12      105.24       88.84      3.90 o 
   0  -3  12     1278.26     1314.76     14.82 o 
   1  -3  12     1805.33     1667.62     17.43 o 
   2  -3  12     1187.14     1249.56     16.65 o 
   3  -3  12      307.18      295.77      8.70 o 
   4  -3  12       12.16        7.97      4.35 o 
   5  -3  12     1243.74     1263.10     18.46 o 
   6  -3  12        3.40        1.90      4.74 o 
   7  -3  12      687.47      600.03     20.34 o 
   8  -3  12       66.94       63.74     10.85 o 
   9  -3  12       97.90      121.59     25.44 o 
  10  -3  12       60.27       63.49     12.67 o 
  11  -3  12      104.51       81.20     20.67 o 
 -11  -2  12      141.76      161.22     17.71 o 
 -10  -2  12      512.52      626.50     22.46 o 
  -9  -2  12      277.23      285.19     11.88 o 
  -8  -2  12       36.84       26.96      6.48 o 
  -7  -2  12      874.50      861.97     17.11 o 
  -6  -2  12      175.02      193.08      9.01 o 
  -5  -2  12        1.99        3.59      4.35 o 
  -4  -2  12      950.27      912.78     13.77 o 
  -3  -2  12      284.89      335.47      7.45 o 
  -2  -2  12      116.83      136.36      4.31 o 
  -1  -2  12      258.27      267.22      6.14 o 
   0  -2  12      442.53      465.73      7.47 o 
   1  -2  12      124.08      131.70      3.70 o 
   2  -2  12      150.75      151.47      5.17 o 
   3  -2  12        1.58        5.14      3.63 o 
   4  -2  12       71.87       80.21      4.33 o 
   5  -2  12       11.24       10.99      3.78 o 
   6  -2  12       84.45       87.64      6.91 o 
   7  -2  12     1191.82     1135.51     30.36 o 
   8  -2  12      379.71      371.21     26.05 o 
   9  -2  12       38.15       33.16     10.17 o 
  10  -2  12      158.95      193.11     16.75 o 
  11  -2  12       21.73       16.00     19.61 o 
 -11  -1  12      266.03      246.80     24.28 o 
 -10  -1  12      350.89      345.02     16.26 o 
  -9  -1  12       39.76       40.59      7.34 o 
  -8  -1  12       31.27       15.97      6.27 o 
  -7  -1  12      133.74      139.50      7.60 o 
  -6  -1  12     1095.85     1046.24     16.82 o 
  -5  -1  12      172.06      177.29      7.68 o 
  -4  -1  12      687.22      721.58     12.45 o 
  -3  -1  12     2253.23     2348.74     23.51 o 
  -2  -1  12     1434.36     1487.47     15.02 o 
  -1  -1  12     1515.49     1556.03     13.77 o 
   0  -1  12      428.29      470.20      6.69 o 
   1  -1  12     1743.12     1915.30     16.04 o 
   2  -1  12     3883.26     4055.27     30.72 o 
   3  -1  12      617.10      617.20      9.08 o 
   4  -1  12     1021.67      975.03     13.70 o 
   5  -1  12      193.30      224.63      8.17 o 
   6  -1  12      168.82      170.96      6.52 o 
   7  -1  12       36.16       29.00      5.20 o 
   8  -1  12     1325.74     1271.08     28.07 o 
   9  -1  12      860.83      875.47     32.24 o 
  10  -1  12       21.64       11.05      8.06 o 
  11  -1  12      105.65      133.91     15.99 o 
  12  -1  12       10.42        7.14     11.17 o 
 -11   0  12        0.27        0.55     10.58 o 
 -10   0  12       40.55       49.02      9.53 o 
  -9   0  12      161.19      157.77     11.45 o 
  -8   0  12       14.25       15.62      6.30 o 
  -7   0  12     1063.08      995.52     19.31 o 
  -6   0  12      618.73      586.80     12.55 o 
  -5   0  12      127.63      126.93      6.55 o 
  -4   0  12       16.11       22.68      4.83 o 
  -3   0  12        8.81        2.40      3.37 o 
  -2   0  12     1150.07     1161.46     13.28 o 
  -1   0  12      491.78      530.41      9.25 o 
   0   0  12        5.13        7.20      2.41 o 
   1   0  12      249.69      257.43      5.20 o 
   2   0  12       21.88       28.19      3.24 o 
   3   0  12      229.89      239.21      7.51 o 
   4   0  12      251.84      268.75      8.93 o 
   5   0  12      393.06      435.87     11.47 o 
   6   0  12      650.74      630.97     15.13 o 
   7   0  12      138.46      127.77      9.43 o 
   8   0  12        7.26       18.73      6.02 o 
   9   0  12      144.58      135.75     16.51 o 
  10   0  12      348.30      332.98     16.22 o 
  11   0  12      207.76      175.10     13.76 o 
  12   0  12      171.21      177.15     19.31 o 
 -11   1  12       85.80      102.03     15.45 o 
 -10   1  12       11.79        0.30      8.79 o 
  -9   1  12       35.37       45.92      8.22 o 
  -8   1  12        0.48        4.41      6.84 o 
  -7   1  12      868.91      771.40     17.56 o 
  -6   1  12      393.60      407.66     10.55 o 
  -5   1  12      220.90      227.23     12.55 o 
  -4   1  12        7.55        8.50      4.28 o 
  -3   1  12     2115.09     2093.96     22.12 o 
  -2   1  12     1167.27     1146.98     13.48 o 
  -1   1  12      229.56      224.28      4.85 o 
   0   1  12      395.74      393.11      6.23 o 
   1   1  12      662.50      722.29      7.81 o 
   2   1  12      320.92      305.37      7.28 o 
   3   1  12      270.74      269.48      7.91 o 
   4   1  12        5.21       11.58      4.34 o 
   5   1  12     2001.33     2064.63     30.61 o 
   6   1  12      304.91      312.09     16.52 o 
   7   1  12      223.41      256.47     11.32 o 
   8   1  12     2811.09     2732.05     46.40 o 
   9   1  12       51.59       55.69      9.29 o 
  10   1  12     1313.57     1305.82     31.54 o 
  11   1  12        5.53        1.75     10.08 o 
  12   1  12       75.28      105.21     30.04 o 
  13   1  12       10.25        7.11     12.72 o 
 -10   2  12        3.53      -10.90      8.43 o 
  -9   2  12       29.56       44.98      9.06 o 
  -8   2  12       94.89       94.05      9.77 o 
  -7   2  12       33.82       13.96      7.07 o 
  -6   2  12       78.09       83.84      9.76 o 
  -5   2  12       45.52       45.19      5.79 o 
  -4   2  12      156.67      173.16      8.18 o 
  -3   2  12     1628.90     1644.68     20.23 o 
  -2   2  12      157.94      149.43      5.72 o 
  -1   2  12      165.64      168.22      5.03 o 
   0   2  12      483.80      497.98      8.27 o 
   1   2  12       24.29       18.75      3.20 o 
   2   2  12      170.91      121.00      3.98 o 
   3   2  12      404.78      465.73     10.28 o 
   4   2  12      790.88      903.64     17.94 o 
   5   2  12      740.22      710.30     16.19 o 
   6   2  12       10.21       11.00      5.60 o 
   7   2  12      164.85      149.42      9.40 o 
   8   2  12      695.61      687.23     22.34 o 
   9   2  12      156.14      149.01     14.39 o 
  10   2  12      884.57      796.38     24.41 o 
  11   2  12       19.24        7.26     12.95 o 
  12   2  12      156.37      178.25     26.78 o 
  13   2  12       70.47      105.71     28.54 o 
 -10   3  12       21.67       17.00     11.41 o 
  -9   3  12        5.78        6.95      7.79 o 
  -8   3  12      116.07      104.84     10.23 o 
  -7   3  12      199.22      199.73     11.42 o 
  -6   3  12      392.24      364.02     13.41 o 
  -5   3  12      241.17      254.86     10.12 o 
  -4   3  12       15.59       11.86      4.98 o 
  -3   3  12       27.01       33.15      5.18 o 
  -2   3  12        3.70        1.30      3.64 o 
  -1   3  12      521.21      567.65     12.76 o 
   0   3  12      179.98      188.22      5.79 o 
   1   3  12     1621.30     1697.42     18.16 o 
   2   3  12      683.42      757.72     11.93 o 
   3   3  12    12894.93    13114.59    106.92 o 
   4   3  12       25.31       20.78      5.01 o 
   5   3  12      640.24      686.00     16.21 o 
   6   3  12        2.20        2.93      5.65 o 
   7   3  12        6.07        8.65      6.15 o 
   8   3  12      887.48      900.67     25.94 o 
   9   3  12     1008.41      958.26     26.25 o 
  10   3  12      421.03      442.76     26.42 o 
  11   3  12        0.19       -5.15      8.57 o 
  12   3  12        7.52        2.22     11.37 o 
  13   3  12        2.51        9.10     10.53 o 
 -10   4  12        5.98        4.50     15.18 o 
  -9   4  12       45.22       39.66     12.64 o 
  -8   4  12       92.56       84.04     10.23 o 
  -7   4  12      107.59       98.53     10.98 o 
  -6   4  12      311.30      276.01     14.14 o 
  -5   4  12      122.21      130.59      9.38 o 
  -4   4  12        0.01       -2.82      6.16 o 
  -3   4  12      952.55      941.22     16.69 o 
  -2   4  12      314.08      301.15      7.95 o 
  -1   4  12     1433.13     1453.90     22.77 o 
   0   4  12      130.42      137.42      4.54 o 
   1   4  12      724.89      746.79     15.92 o 
   2   4  12      702.27      728.03     13.17 o 
   3   4  12        1.02       -1.84      2.64 o 
   4   4  12        6.79        1.20      4.34 o 
   5   4  12        2.52       -6.70      4.47 o 
   6   4  12      300.88      292.04     16.08 o 
   7   4  12        3.03        2.85      6.86 o 
   8   4  12       66.96       96.55     10.37 o 
   9   4  12      384.90      377.33     17.42 o 
  10   4  12        8.26       23.58      9.01 o 
  11   4  12       23.68       28.51      9.82 o 
  12   4  12      167.46      179.26     18.20 o 
  13   4  12       56.83       65.74     15.52 o 
  14   4  12       66.86      124.56     19.76 o 
  -9   5  12        1.01       -6.55     10.28 o 
  -8   5  12        8.38       14.14      9.80 o 
  -7   5  12       49.51       37.08      8.41 o 
  -6   5  12       36.54       36.03      7.93 o 
  -5   5  12      374.50      374.40     15.55 o 
  -4   5  12        0.01       17.40      6.39 o 
  -3   5  12      380.77      362.50     10.96 o 
  -2   5  12       15.73       17.04      4.50 o 
  -1   5  12       11.95       22.17      4.62 o 
   0   5  12       32.06       46.48      4.70 o 
   1   5  12      798.37      804.16     10.64 o 
   2   5  12     1395.04     1450.34     15.96 o 
   3   5  12      427.76      468.14      8.82 o 
   4   5  12     1339.12     1397.78     24.35 o 
   5   5  12      121.57      148.96      8.72 o 
   6   5  12      139.81      143.06     11.24 o 
   7   5  12      457.23      463.94     17.31 o 
   8   5  12       77.99       74.80     10.11 o 
   9   5  12      833.69      812.26     24.43 o 
  10   5  12      684.31      720.72     24.23 o 
  11   5  12      119.70      143.48     13.80 o 
  12   5  12      254.01      246.20     19.31 o 
  13   5  12        4.84       12.85     10.58 o 
  14   5  12        3.68       40.07     15.68 o 
  -9   6  12        1.14        3.33     12.04 o 
  -8   6  12      161.16      200.46     17.35 o 
  -7   6  12      100.21       80.39     11.48 o 
  -6   6  12        0.42       -3.33      6.92 o 
  -5   6  12      600.62      635.32     18.39 o 
  -4   6  12      400.50      455.45     14.49 o 
  -3   6  12        3.65       12.95      6.81 o 
  -2   6  12       17.23       21.16      4.67 o 
  -1   6  12      124.33      117.14      6.46 o 
   0   6  12     1179.74     1234.02     16.76 o 
   1   6  12      963.29      987.97     15.70 o 
   2   6  12        0.19        1.68      2.82 o 
   3   6  12      505.77      523.81     13.49 o 
   4   6  12        4.56        5.27      3.69 o 
   5   6  12      449.01      421.24     13.86 o 
   6   6  12      423.10      451.65     14.29 o 
   7   6  12       28.93       34.73      8.25 o 
   8   6  12      148.51      149.82     12.15 o 
   9   6  12     1224.74     1205.45     30.36 o 
  10   6  12      531.22      530.03     21.95 o 
  11   6  12      182.49      174.79     15.30 o 
  12   6  12       88.92      111.83     14.16 o 
  13   6  12        5.39       10.27     10.29 o 
  14   6  12      379.68      352.38     22.28 o 
  -8   7  12       37.82       68.09     14.38 o 
  -7   7  12        3.21       14.61      9.23 o 
  -6   7  12       90.86       97.32     11.49 o 
  -5   7  12      706.74      691.33     20.31 o 
  -4   7  12        0.05       10.80      7.46 o 
  -3   7  12     1627.64     1629.04     33.35 o 
  -2   7  12      240.83      249.09      9.60 o 
  -1   7  12      109.18      109.07      6.73 o 
   0   7  12      191.02      192.01      8.14 o 
   1   7  12     1000.08     1035.11     16.48 o 
   2   7  12      577.13      571.19     10.50 o 
   3   7  12       43.55       41.02      4.09 o 
   4   7  12     1038.62     1018.22     15.87 o 
   5   7  12       44.90       58.08      5.86 o 
   6   7  12      209.91      200.46     10.64 o 
   7   7  12      634.72      655.78     18.13 o 
   8   7  12      293.03      282.31     27.38 o 
   9   7  12       66.40       67.18     18.08 o 
  10   7  12       12.39       17.96      9.43 o 
  11   7  12       21.97       34.36     10.12 o 
  12   7  12      577.32      547.99     28.99 o 
  13   7  12        0.00       -0.42     10.67 o 
  14   7  12       57.08       57.14     18.26 o 
  -7   8  12       10.53        8.79     15.24 o 
  -6   8  12      241.85      232.70     17.20 o 
  -5   8  12        5.29       15.05      9.98 o 
  -4   8  12        0.27      -11.81      8.71 o 
  -3   8  12        4.52        3.24     11.30 o 
  -2   8  12      588.99      535.20     16.33 o 
  -1   8  12       90.69       75.16      7.95 o 
   0   8  12      743.47      741.41     27.99 o 
   1   8  12        2.76        9.18      3.81 o 
   2   8  12      910.11      910.15     13.78 o 
   3   8  12      316.48      336.03      8.52 o 
   4   8  12        0.26        0.91      3.90 o 
   5   8  12     1286.09     1304.28     21.54 o 
   6   8  12       14.93        7.69      5.63 o 
   7   8  12        6.59        5.55      5.77 o 
   8   8  12      165.88      182.92     13.19 o 
   9   8  12     1127.38     1057.01     29.10 o 
  10   8  12       52.84       62.99     11.01 o 
  11   8  12       32.53       53.03     15.73 o 
  12   8  12       27.94       28.59     14.24 o 
  13   8  12      199.76      220.80     23.95 o 
  14   8  12       41.00       39.93     18.08 o 
  -6   9  12        0.08       10.84     14.48 o 
  -5   9  12        0.02       -4.42     15.90 o 
  -4   9  12       22.19       20.26     11.02 o 
  -3   9  12       65.56       63.91     11.00 o 
  -2   9  12      123.34      123.80     11.37 o 
  -1   9  12        2.68       -9.03      6.02 o 
   0   9  12       79.75       85.10      9.33 o 
   1   9  12        7.33        8.85      4.47 o 
   2   9  12      244.04      221.93      8.52 o 
   3   9  12       26.79       18.40      6.08 o 
   4   9  12        1.28       -7.35      4.90 o 
   5   9  12     2918.15     2885.40     41.22 o 
   6   9  12     3002.56     2852.68     37.65 o 
   7   9  12        0.06       -7.27      5.45 o 
   8   9  12      216.77      183.92     10.14 o 
   9   9  12      122.33      111.61     12.11 o 
  10   9  12        3.35        6.36     11.99 o 
  11   9  12       50.28       82.89     16.75 o 
  12   9  12      326.76      373.23     63.59 o 
  13   9  12       33.53       59.28     16.85 o 
  14   9  12       13.68       32.85     16.49 o 
  -6  10  12       27.13       47.88     16.80 o 
  -5  10  12       12.61       40.05     15.52 o 
  -4  10  12        2.32        5.64     13.13 o 
  -3  10  12        0.33        4.36     13.24 o 
  -2  10  12       61.88       64.55     14.76 o 
  -1  10  12      227.49      192.70     18.69 o 
   0  10  12      249.54      238.54     13.08 o 
   1  10  12      346.39      334.36     16.59 o 
   2  10  12       41.93       29.58      5.89 o 
   3  10  12      133.22      123.22      9.24 o 
   4  10  12       87.41      106.63      8.44 o 
   5  10  12     3969.57     3840.95     53.03 o 
   6  10  12     3111.14     3040.84     51.19 o 
   7  10  12       16.82        9.22      7.54 o 
   8  10  12       19.29        0.54      7.28 o 
   9  10  12      484.67      426.64     19.00 o 
  10  10  12       95.72      104.84     13.22 o 
  11  10  12        8.48       -0.30     13.10 o 
  12  10  12      175.49      176.32     21.69 o 
  13  10  12        5.51       20.04     24.38 o 
  -5  11  12      143.12      182.69     23.09 o 
  -4  11  12        7.54        3.84     13.63 o 
  -3  11  12       16.98       44.22     18.55 o 
  -2  11  12      433.44      493.85     28.36 o 
  -1  11  12      149.04      151.26     18.08 o 
   0  11  12      635.17      552.33     28.03 o 
   1  11  12      355.05      301.06     16.08 o 
   2  11  12       14.30        6.57      7.81 o 
   3  11  12       50.64       29.22      9.46 o 
   4  11  12      117.18      134.59     10.15 o 
   5  11  12     1338.89     1304.59     26.38 o 
   6  11  12        6.21       13.11      7.51 o 
   7  11  12      116.47      114.34     10.74 o 
   8  11  12       12.49        1.47      8.41 o 
   9  11  12       67.61       49.69     11.78 o 
  10  11  12      170.05      111.29     13.14 o 
  11  11  12      408.94      417.44     25.35 o 
  12  11  12       40.62       35.87     15.77 o 
  13  11  12       15.42       19.02     14.60 o 
  -3  12  12        6.95       10.75     15.90 o 
  -2  12  12      172.90      190.71     62.00 o 
  -1  12  12        7.62        9.82     14.00 o 
   0  12  12       11.36       -9.98     12.94 o 
   1  12  12      109.64      104.33     12.82 o 
   2  12  12      131.65      118.46     12.59 o 
   3  12  12      160.61      176.27     20.81 o 
   4  12  12       26.39       12.52     10.19 o 
   5  12  12      341.90      311.62     16.83 o 
   6  12  12       20.43       42.49      8.91 o 
   7  12  12        1.21       14.73      8.13 o 
   8  12  12        4.72       -8.90      7.99 o 
   9  12  12        6.08        1.35      8.45 o 
  10  12  12       62.95       47.71     16.73 o 
  11  12  12       11.10        0.02     18.23 o 
  12  12  12      251.25      237.50     19.13 o 
  13  12  12       35.88       43.74     14.15 o 
  -2  13  12       32.09       20.96     16.96 o 
  -1  13  12      144.36      111.94     19.34 o 
   0  13  12        0.63       12.53     14.26 o 
   1  13  12        5.31      -18.23     12.35 o 
   2  13  12      136.96      157.34     16.12 o 
   3  13  12       12.76       24.41      9.82 o 
   4  13  12       82.15       64.33     16.81 o 
   5  13  12      128.38      162.97     14.59 o 
   6  13  12      144.09      130.71     14.02 o 
   7  13  12      186.65      184.55     15.55 o 
   8  13  12       78.67       85.92     12.94 o 
   9  13  12        3.33       15.27     10.44 o 
  10  13  12       15.24       27.25     14.00 o 
  11  13  12       34.32       14.81     21.74 o 
  12  13  12       39.25       78.12     17.94 o 
   0  14  12        4.82       -7.60     14.28 o 
   1  14  12      184.75      167.03     21.12 o 
   2  14  12        0.18        9.58     10.91 o 
   3  14  12      194.47      185.52     15.83 o 
   4  14  12       75.63       72.09     12.02 o 
   5  14  12       98.75       83.94     13.07 o 
   6  14  12       37.47       50.21     12.08 o 
   7  14  12      161.08      210.96     16.51 o 
   8  14  12        3.76       26.16     11.13 o 
   9  14  12       55.17       53.44     12.92 o 
  10  14  12      129.48      163.23     16.59 o 
  11  14  12       15.97       17.46     15.52 o 
   2  15  12       91.90       85.68     14.73 o 
   3  15  12      115.71      100.46     14.60 o 
   4  15  12      151.15      164.49     16.14 o 
   5  15  12       92.14       94.79     13.94 o 
   6  15  12       63.12       56.01     12.71 o 
   7  15  12       20.84       14.32     11.87 o 
   8  15  12       12.52       20.59     24.09 o 
   9  15  12       56.21       54.89     13.96 o 
  10  15  12      363.62      435.39     37.26 o 
  -6 -12  13       37.73       59.41     12.01 o 
  -5 -12  13      194.37      213.16     25.45 o 
  -4 -12  13      160.74      164.37     26.49 o 
  -3 -12  13       24.39       26.03     11.66 o 
  -2 -12  13      268.56      306.68     17.70 o 
  -1 -12  13        0.59        1.97      7.87 o 
   0 -12  13       10.67        4.03      6.06 o 
  -8 -11  13       37.75       40.31     11.53 o 
  -7 -11  13       80.20       73.68     12.59 o 
  -6 -11  13        7.67        9.45      8.81 o 
  -5 -11  13       53.95       92.50     11.53 o 
  -4 -11  13       17.05       13.91     11.52 o 
  -3 -11  13        0.14      -11.39      9.54 o 
  -2 -11  13       32.11       39.36      9.57 o 
  -1 -11  13        0.29        8.35      6.91 o 
   0 -11  13        9.91       14.60     18.55 o 
   1 -11  13        3.02       18.02     21.20 o 
   2 -11  13       82.13       81.60     27.55 o 
  -9 -10  13       71.15       57.24     16.24 o 
  -8 -10  13       11.30        9.50     11.25 o 
  -7 -10  13      196.15      197.38     15.35 o 
  -6 -10  13      135.98       98.71     20.52 o 
  -5 -10  13       55.08       49.05     17.06 o 
  -4 -10  13        0.10       11.97      8.22 o 
  -3 -10  13      195.84      173.92     12.21 o 
  -2 -10  13        0.53       -2.89      7.36 o 
  -1 -10  13       21.23       11.66      7.95 o 
   0 -10  13       45.80       47.50      7.87 o 
   1 -10  13       53.15       45.57     21.20 o 
   2 -10  13       22.84       51.93     23.32 o 
 -10  -9  13       97.45      145.20     13.00 o 
  -9  -9  13       68.21       73.17     10.70 o 
  -8  -9  13       54.84       41.62      8.93 o 
  -7  -9  13      116.47      137.61     10.48 o 
  -6  -9  13       56.53       56.40      9.41 o 
  -5  -9  13        5.73        9.18      6.83 o 
  -4  -9  13      121.81      114.67      9.85 o 
  -3  -9  13       16.03       14.38      5.79 o 
  -2  -9  13        9.03       -0.59      8.43 o 
  -1  -9  13        4.79       -0.66      6.39 o 
   0  -9  13       63.20       64.03      8.09 o 
   1  -9  13       82.30       82.10     21.12 o 
   2  -9  13      141.68      149.32     14.29 o 
   3  -9  13      137.19      147.40     18.33 o 
   4  -9  13      320.17      302.04     15.90 o 
   5  -9  13      138.52      137.77     12.72 o 
 -10  -8  13       68.02       76.42     14.00 o 
  -9  -8  13       71.15       79.58     10.33 o 
  -8  -8  13        3.75      -10.28      6.85 o 
  -7  -8  13      229.63      205.50     11.39 o 
  -6  -8  13      893.29      864.26     19.55 o 
  -5  -8  13      262.66      240.35     10.73 o 
  -4  -8  13       68.32       49.18      6.71 o 
  -3  -8  13       67.58       48.81      6.06 o 
  -2  -8  13     1244.69     1208.84     20.96 o 
  -1  -8  13      143.83      125.60      7.48 o 
   0  -8  13      369.65      351.19      9.51 o 
   1  -8  13      606.53      599.81     26.46 o 
   2  -8  13       74.94       82.35      7.49 o 
   3  -8  13       92.59       89.56      9.12 o 
   4  -8  13        3.36       -1.14      6.91 o 
   5  -8  13        9.45       23.74     12.72 o 
   6  -8  13       55.84       63.68     11.37 o 
   7  -8  13       49.82       36.03     12.72 o 
 -11  -7  13        0.01        5.45     11.96 o 
 -10  -7  13      192.75      212.71     13.89 o 
  -9  -7  13        0.08       -8.00      7.37 o 
  -8  -7  13       84.15       81.21      9.55 o 
  -7  -7  13       61.93       42.89      8.07 o 
  -6  -7  13       14.13        5.65      6.54 o 
  -5  -7  13      496.01      482.77     14.25 o 
  -4  -7  13       23.30        5.23      5.49 o 
  -3  -7  13        2.99        7.40      5.14 o 
  -2  -7  13     1996.37     1951.35     28.48 o 
  -1  -7  13       86.02       89.41      5.90 o 
   0  -7  13      665.50      634.23     12.29 o 
   1  -7  13      144.03      137.58     10.55 o 
   2  -7  13      922.66      861.18     16.83 o 
   3  -7  13       34.36       28.61      6.44 o 
   4  -7  13      159.39      131.73     28.61 o 
   5  -7  13      120.16      105.30     10.74 o 
   6  -7  13       38.04       38.18     25.44 o 
   7  -7  13      104.46      105.98     14.84 o 
   8  -7  13        5.87      -11.66      9.54 o 
 -11  -6  13        0.85       16.09     12.11 o 
 -10  -6  13       49.60       44.34      8.68 o 
  -9  -6  13       17.81       28.61      9.95 o 
  -8  -6  13       78.25       55.39      7.78 o 
  -7  -6  13       74.10       66.56      7.33 o 
  -6  -6  13      152.85      155.56      8.77 o 
  -5  -6  13       99.41      118.26      7.38 o 
  -4  -6  13      403.30      375.93     11.88 o 
  -3  -6  13       47.41       38.08      5.45 o 
  -2  -6  13      105.51       99.36      6.02 o 
  -1  -6  13       78.83       83.59      4.90 o 
   0  -6  13      221.67      230.99     10.27 o 
   1  -6  13     2246.87     2122.63     41.67 o 
   2  -6  13      141.40      129.14     12.50 o 
   3  -6  13       23.79       22.29      5.06 o 
   4  -6  13        0.19        5.78      5.36 o 
   5  -6  13      361.35      368.77     14.04 o 
   6  -6  13       78.28       87.69      9.20 o 
   7  -6  13        0.17       -4.55      7.18 o 
   8  -6  13       59.51       61.47     14.84 o 
   9  -6  13        9.55       19.08     13.78 o 
 -11  -5  13      174.20      181.08     18.27 o 
 -10  -5  13      100.62       73.92     10.15 o 
  -9  -5  13        0.55        3.13      7.20 o 
  -8  -5  13        0.16        4.96      7.74 o 
  -7  -5  13      213.36      213.80     10.09 o 
  -6  -5  13      109.72      121.31      7.95 o 
  -5  -5  13      493.35      499.53     12.57 o 
  -4  -5  13        8.64        9.72      4.44 o 
  -3  -5  13      499.02      485.50     10.38 o 
  -2  -5  13       22.55       28.63      4.84 o 
  -1  -5  13       95.01       89.02      4.41 o 
   0  -5  13      414.04      432.66      9.02 o 
   1  -5  13      249.57      272.00      8.03 o 
   2  -5  13      186.16      167.13     14.99 o 
   3  -5  13        4.06        0.66      4.97 o 
   4  -5  13        0.00      -12.40     11.42 o 
   5  -5  13       35.75       36.95      6.93 o 
   6  -5  13      118.87      124.15     18.02 o 
   7  -5  13        4.19        0.02     11.24 o 
   8  -5  13       42.93       41.11     10.41 o 
   9  -5  13      109.08      128.36     32.85 o 
 -11  -4  13       24.77       82.11     20.67 o 
 -10  -4  13       31.15       21.11      8.52 o 
  -9  -4  13       11.18        6.69      7.53 o 
  -8  -4  13        1.16        8.88      6.92 o 
  -7  -4  13       13.35        6.99      6.33 o 
  -6  -4  13      556.35      501.98     13.10 o 
  -5  -4  13       98.97      105.96      7.07 o 
  -4  -4  13       69.78       70.55      5.57 o 
  -3  -4  13        2.37       -3.86      3.29 o 
  -2  -4  13      265.89      255.54      7.12 o 
  -1  -4  13       26.34       28.74      3.75 o 
   0  -4  13        2.67        1.07      3.33 o 
   1  -4  13      959.91      954.15     15.35 o 
   2  -4  13      151.92      138.95      6.08 o 
   3  -4  13      297.13      317.57     13.18 o 
   4  -4  13     1315.17     1230.53     35.49 o 
   5  -4  13        5.02        4.91      6.21 o 
   6  -4  13      475.19      483.64     17.02 o 
   7  -4  13        5.74        5.74      7.64 o 
   8  -4  13        2.41        4.61      8.40 o 
   9  -4  13       90.65      107.48     12.97 o 
  10  -4  13       27.26       32.99     11.92 o 
 -11  -3  13      266.41      357.07     27.61 o 
 -10  -3  13        5.11        8.91      8.21 o 
  -9  -3  13        4.29       -7.32      6.92 o 
  -8  -3  13       36.05       46.49      8.04 o 
  -7  -3  13       55.31       48.26      6.32 o 
  -6  -3  13       21.35       20.49      9.56 o 
  -5  -3  13     1376.54     1323.15     16.94 o 
  -4  -3  13      123.45      130.33      5.19 o 
  -3  -3  13      796.20      793.09     13.72 o 
  -2  -3  13      100.17      109.19      5.61 o 
  -1  -3  13      247.07      232.10      5.85 o 
   0  -3  13      337.50      296.57      6.29 o 
   1  -3  13      205.77      216.94      6.57 o 
   2  -3  13        7.17        2.16      3.69 o 
   3  -3  13      126.10      134.40      6.75 o 
   4  -3  13     1244.85     1150.06     29.27 o 
   5  -3  13      126.09      154.50      9.98 o 
   6  -3  13      176.26      166.80      9.33 o 
   7  -3  13      445.49      398.26     18.79 o 
   8  -3  13      125.25      115.98     12.67 o 
   9  -3  13      183.83      230.31     16.75 o 
  10  -3  13      495.99      570.06     25.78 o 
  11  -3  13        9.84        7.63     10.58 o 
 -11  -2  13       33.63       27.06     15.24 o 
 -10  -2  13        0.89        8.75     10.86 o 
  -9  -2  13      246.08      222.27     13.64 o 
  -8  -2  13      633.16      651.12     16.36 o 
  -7  -2  13        5.26        5.75      5.11 o 
  -6  -2  13      113.26      112.86      6.71 o 
  -5  -2  13       61.74       74.34      5.64 o 
  -4  -2  13        1.88       -3.31      3.61 o 
  -3  -2  13        1.56        2.41      3.25 o 
  -2  -2  13     1072.34     1030.94     11.89 o 
  -1  -2  13      284.63      238.97      6.07 o 
   0  -2  13       16.96       25.01      3.38 o 
   1  -2  13      711.90      652.23      8.68 o 
   2  -2  13       31.72       28.37      3.83 o 
   3  -2  13      307.31      305.26     10.98 o 
   4  -2  13        0.54       -1.76      4.17 o 
   5  -2  13        0.00        3.42      4.02 o 
   6  -2  13      100.33       85.77      6.79 o 
   7  -2  13        4.07       14.25      6.24 o 
   8  -2  13      409.01      402.18     19.85 o 
   9  -2  13      136.32      143.03     14.18 o 
  10  -2  13       18.17       31.65     10.39 o 
  11  -2  13       66.55       72.30     14.00 o 
 -11  -1  13       20.63        8.87     15.90 o 
 -10  -1  13      185.39      192.67     15.66 o 
  -9  -1  13        0.26        4.62      6.42 o 
  -8  -1  13       66.41       54.47      7.35 o 
  -7  -1  13       16.60       15.20      5.32 o 
  -6  -1  13       93.88       99.65      7.54 o 
  -5  -1  13        8.46       -1.59      4.29 o 
  -4  -1  13      369.16      360.57      9.26 o 
  -3  -1  13      577.20      580.76      9.44 o 
  -2  -1  13      362.88      307.47      6.61 o 
  -1  -1  13      290.41      255.59      5.47 o 
   0  -1  13      284.43      331.16      6.54 o 
   1  -1  13        5.45        4.99      2.67 o 
   2  -1  13        0.73        4.29      2.45 o 
   3  -1  13      237.24      262.57      7.50 o 
   4  -1  13       80.89      100.37      6.33 o 
   5  -1  13        4.53        8.26      5.34 o 
   6  -1  13      872.03      851.50     14.71 o 
   7  -1  13      535.67      504.79     15.97 o 
   8  -1  13       68.46       56.77      7.88 o 
   9  -1  13      102.33      119.45     10.67 o 
  10  -1  13       32.92        9.39     10.17 o 
  11  -1  13        6.61       10.83     10.41 o 
  12  -1  13       22.25       41.34     25.44 o 
 -11   0  13       89.72       71.87     17.99 o 
 -10   0  13       98.25       96.88     12.38 o 
  -9   0  13       82.66       78.66      9.51 o 
  -8   0  13      360.99      329.85     14.69 o 
  -7   0  13       14.54        7.93      4.93 o 
  -6   0  13       22.58       23.94      5.35 o 
  -5   0  13     1351.75     1375.93     19.28 o 
  -4   0  13      853.33      884.94     15.37 o 
  -3   0  13      137.62      145.72      5.86 o 
  -2   0  13       85.75       87.41      4.08 o 
  -1   0  13      277.94      317.77      7.81 o 
   0   0  13      668.75      789.26      9.59 o 
   1   0  13     1546.45     1698.48     16.28 o 
   2   0  13     1117.17     1222.91     15.27 o 
   3   0  13       26.98       45.86      4.56 o 
   4   0  13        4.67        6.09      4.29 o 
   5   0  13      809.77      793.52     19.74 o 
   6   0  13      109.29      107.40      9.16 o 
   7   0  13       23.35       26.73      6.93 o 
   8   0  13      249.15      238.39     10.55 o 
   9   0  13      214.03      210.25     23.38 o 
  10   0  13      173.24      170.17     18.59 o 
  11   0  13      526.32      511.37     26.10 o 
  12   0  13       27.06       53.94     14.76 o 
 -11   1  13      127.27      172.48     25.79 o
[truncated: 289,453 more chars]
